# Supplementary material for: Plasma Inflammatory Proteome Profile in a Cohort of Patients with Recurrent Vulvovaginal Candidiasis in Kenya
Source: J Fungi (Basel). 2024 Sep 6;10(9):638. doi: 10.3390/jof10090638 (PMC11433550; doi:10.3390/jof10090638)
Supplement: Supplementary file 1 [file jof-10-00638-s001.zip]

Archive with 5 entries (5 files):
- Supplementary Figures.pptx
- Supplementary File S1.xlsx
- Supplementary Table S1.xlsx
- Supplementary Table S2.xlsx
- Supplementary Table S3.xlsx
