# Supplementary material for: Plasma Inflammatory Proteome Profile in a Cohort of Patients with Recurrent Vulvovaginal Candidiasis in Kenya
Source: J Fungi (Basel). 2024 Sep 6;10(9):638. doi: 10.3390/jof10090638 (PMC11433550; doi:10.3390/jof10090638)
Supplement: Supplementary file 1 [file jof-10-00638-s001.zip › Supplementary File S1.xlsx]

## Sheet: Metadata
Supplementary file s1. Metadata of the RVVC cohort
Assay	Group	Contra	Inf	4E-BP1	ADA	AXIN1	CASP-8	CCL11	CCL19	CCL20	CCL23	CCL25	CCL28	CCL3	CCL4	CD244	CD40	CD5	CD6	CD8A	CDCP1	CSF-1	CST5	CX3CL1	CXCL1	CXCL10	CXCL11	CXCL5	CXCL6	CXCL9	DNER	EN-RAGE	FGF-19	FGF-21	FGF-5	Flt3L	GDNF	HGF	IFN-gamma	IL-10RA	IL-10RB	IL-12B	IL-17A	IL-17C	IL-18R1	IL10	IL18	IL6	IL7
0234A	RVVC	no	no	10.6508	6.497	3.29738	3.15254	8.16843	9.19244	9.16573	11.0996	8.2908	2.17263	6.12915	7.2143	6.74165	11.4514	7.06838	7.09682	10.1842	3.84259	10.1759	5.80486	3.78767	6.16686	9.98397	7.88007	7.69593	7.32656	7.57515	9.04841	2.68086	8.92984	7.64708	2.08587	9.33017	2.58773	9.42968	6.20455	1.51827	7.96636	7.44798	3.97338	3.85411	8.4081	3.47577	9.94159	3.69599	1.89779
0253E	RVVC	no	no	10.5616	7.21312	3.42902	4.56986	9.05509	8.75631	7.8734	10.3189	7.07949	3.30078	5.54528	6.32456	7.57474	10.9262	6.92529	7.52099	11.0794	4.59428	10.3094	6.39009	4.05392	9.22567	9.69281	10.1538	11.3909	8.70664	7.37016	9.16661	5.83415	8.30643	5.87919	2.07806	8.98691	1.94209	9.77028	8.17652	1.20935	7.90093	7.38223	3.61592	3.91147	8.28753	3.33547	12.0991	3.67542	2.21762
0898D	RVVC	no	no	8.49103	5.61977	2.13595	1.98774	7.79574	8.7474	7.14349	9.89528	7.67234	3.13646	6.05695	6.82816	6.54961	10.5991	5.79506	5.63948	10.4686	2.62203	10.0993	6.21005	4.06834	6.17948	9.99353	7.27439	8.13495	6.8026	6.31403	9.29593	3.07213	8.97537	5.37537	2.19299	9.77639	2.37104	9.09173	6.18961	2.72256	7.1948	7.06098	2.46561	3.01817	8.6687	3.6405	9.91314	2.74994	1.81691
0625D	RVVC	no	no	10.3931	6.40627	4.32597	3.64136	8.68681	8.82267	7.13901	10.4229	7.12058	2.17962	5.79791	6.88884	6.82301	11.7002	6.72562	6.99267	9.70076	3.07493	10.1548	6.64542	4.07281	10.3023	9.84079	9.18477	11.2373	9.52689	7.37596	9.42209	4.74379	9.66815	2.84486	2.05064	9.67686	1.92412	9.56791	8.42327	1.16699	7.59222	7.52618	2.97392	3.04534	7.91197	4.11448	11.3019	2.51481	2.50291
0016A	RVVC	no	no	5.73155	6.30978	1.61796	2.06654	6.97249	8.72892	7.83814	11.0118	6.98375	1.99649	5.47954	6.18575	6.90883	10.8513	6.2286	6.78238	10.8808	2.74729	10.2461	4.61849	4.11347	7.34976	9.37466	7.71828	8.19848	6.59106	6.94363	8.8545	2.00342	8.40342	6.32636	1.38954	8.78418	1.79009	8.48879	5.82763	0.82372	7.57808	6.49017	3.32759	2.72385	8.06337	3.12264	8.80232	2.95724	1.30047
0352A	RVVC	no	no	9.90608	6.02111	2.40749	2.38257	7.79257	9.37007	7.72975	10.4407	5.88823	1.53257	5.69233	6.51698	6.1181	10.6353	6.38257	5.76851	9.69746	2.48814	9.94184	5.65933	3.50229	6.00333	10.3502	7.70569	9.13929	5.88117	8.1204	8.90638	2.34025	8.30984	4.53829	1.52458	9.29029	2.00644	8.97486	8.38334	1.17368	7.44193	7.19336	5.52699	3.21405	7.99225	4.04777	9.46697	3.32001	1.49302
0389B	RVVC	no	no	9.99143	6.86989	3.0323	2.35927	8.71827	9.2506	8.53508	10.7139	6.55784	2.60158	6.26824	6.84645	6.92141	11.0393	6.41481	7.07	10.5694	3.52774	10.121	5.91604	4.03679	6.97103	9.90742	9.44245	9.26192	7.38177	7.35195	8.67411	2.1719	10.7763	4.92333	1.66481	8.62266	2.17766	8.961	7.70174	2.05074	7.42255	7.50991	2.90273	3.64941	7.84451	5.12984	9.09011	2.41087	1.77751
0248A	RVVC	no	no	9.70908	5.80868	4.10611	4.3978	7.52246	8.7671	6.18909	10.3348	6.89572	2.02543	11.0527	6.4443	6.24812	10.9143	6.15786	5.74547	9.32856	2.14207	9.57783	5.38592	3.53497	9.25115	8.91884	6.31017	12.1799	9.40341	5.8193	8.71253	4.67023	8.35514	3.93413	1.26248	8.94501	1.99498	9.68751	5.97476	1.32379	7.28932	6.68839	2.1232	2.36094	7.63289	2.81099	11.5451	2.43271	1.85827
0403D	RVVC	no	no	9.92519	7.98372	3.60587	4.35295	7.80745	9.01895	7.82712	9.94495	7.16254	3.7188	5.40803	6.78011	6.36533	11.3121	6.913	6.5519	9.6501	3.01199	9.92845	6.24784	3.71257	9.87799	9.11018	9.12608	11.6253	9.24383	7.37329	9.38334	6.06435	8.22004	3.87015	2.93828	9.14378	1.56014	9.56562	5.98478	2.34036	7.89655	7.29322	2.44668	3.13662	8.0419	2.89599	11.7108	2.73375	3.63627
0151A	RVVC	no	no	8.73741	5.66007	3.87629	2.7673	7.82718	8.90501	8.50201	9.82682	6.53979	3.18199	12.8131	6.80361	7.02768	11.1608	6.08807	5.97499	10.9024	3.06204	9.9678	5.29166	3.82542	9.55254	8.80102	9.04046	13.1599	10.5211	6.29673	8.98336	2.25448	7.96902	6.08122	3.43796	8.85251	1.73197	9.03236	7.06715	1.99624	7.72017	6.57812	2.52863	3.06541	7.98158	2.9745	9.08448	2.66431	2.64217
0358A	RVVC	no	no	8.84197	6.52072	3.30961	2.16552	8.13653	9.37457	7.5378	10.1741	6.65003	2.08052	7.53491	6.64432	6.41352	10.8406	6.05211	6.2336	9.64042	2.69432	9.9491	5.15676	4.22879	6.04925	10.9292	8.95715	6.21855	6.91665	7.01491	8.74739	2.18728	10.0933	4.92846	1.65838	7.95492	3.15598	8.91967	7.40067	1.26564	6.84375	7.0972	3.76611	4.57324	8.18676	4.8206	8.38359	3.03464	1.1967
0192A	RVVC	no	no	11.1102	8.13028	6.19935	4.95424	7.97093	10.0363	7.99803	10.5908	5.89977	1.84299	6.52833	7.83111	6.54607	11.4849	6.17914	6.56597	10.2956	3.18408	9.77362	5.38812	3.01173	11.2025	9.0627	10.2849	13.3329	10.645	7.04033	9.22867	4.96585	6.53422	4.74812	1.97248	7.99754	1.617	9.66571	5.36638	1.45933	7.03027	6.78374	2.71384	2.06759	8.50265	4.00594	11.0056	2.56534	3.71833
0005A	RVVC	no	no	8.56633	5.64947	1.80376	2.35324	8.43537	8.79212	8.02289	10.3966	5.74248	2.20044	5.57578	6.65838	6.79662	10.7782	5.94869	5.82608	9.6066	2.59605	9.72512	5.99714	3.57645	5.82138	9.11582	7.07502	7.93038	7.40036	6.457	8.8876	1.72799	7.37014	5.53704	1.62168	8.68335	2.06995	8.91525	6.70872	1.20983	7.40824	6.82517	2.35985	2.62209	7.63134	3.47896	8.45244	2.39321	2.31482
0939E	RVVC	no	no	8.77559	6.17964	3.35612	1.85605	8.32169	9.46094	7.63283	10.2416	7.44712	3.08505	6.15049	6.59811	6.70596	11.2056	6.3728	6.6455	9.50393	2.44667	10.0482	4.92692	3.70685	7.96643	9.56386	9.42252	10.8297	7.07728	7.85461	9.31636	4.77739	9.7962	6.20759	1.91678	9.54287	2.24744	9.06172	7.88993	1.26172	7.22895	7.17908	2.48538	3.46661	8.17647	4.42204	8.76277	3.25862	1.72757
0588D	RVVC	no	no	8.04341	6.79022	3.82426	2.00326	7.84591	8.7576	7.73528	9.7345	6.53045	2.80751	6.54956	6.69924	6.45449	11.0243	6.5992	6.983	10.6269	3.17078	10.2126	5.9695	3.84862	8.73211	9.40307	10.4892	12.5812	9.19185	6.58348	9.18385	2.70156	7.57657	6.14085	1.87333	9.15076	2.54861	9.27799	6.03612	1.7451	7.19832	8.06073	2.84375	2.97675	8.15464	3.42093	9.39736	3.87399	2.31716
0348A	RVVC	no	no	8.48691	5.69707	2.93716	2.11803	8.80171	9.60058	8.84841	10.2979	6.91847	2.88827	6.10186	7.34179	6.65902	10.7866	6.89837	6.62106	9.88589	3.50936	9.84757	5.76784	3.5259	9.07959	9.50976	9.15832	12.9687	8.91108	7.27563	9.42404	2.5839	9.76038	6.9335	1.96902	9.32374	2.12015	9.09868	5.44904	2.04191	7.10506	6.82831	3.03811	3.06399	8.12411	3.63239	8.99709	2.40216	2.7546
0364A	RVVC	no	no	8.42017	5.43576	2.67584	2.45404	8.13945	8.71814	8.243	10.1668	6.73567	1.80219	5.41599	6.64548	6.3791	10.8084	6.7266	7.01072	11.5891	2.23197	10.0204	5.63296	3.92656	6.30262	8.49912	7.78331	6.05394	6.60522	6.57386	8.97274	2.29873	8.66721	7.32957	1.33542	8.28628	1.74584	9.48126	6.64081	1.07707	7.32703	7.20244	2.98535	3.04258	7.61777	3.73697	9.57929	4.31565	1.65216
0046A	RVVC	no	no	7.89651	4.66101	1.87413	2.41101	7.26945	9.4197	7.79845	10.4078	6.24369	1.8885	5.97386	7.17834	6.59297	10.3828	6.80112	7.00432	10.484	2.09632	10.0519	5.73306	3.64176	5.37834	8.98749	7.47995	6.0698	6.82967	6.35368	9.14436	2.67791	8.47954	5.86752	1.38536	9.08953	1.90772	9.12789	6.61673	1.62913	7.46733	6.26511	3.77353	4.11552	8.35424	3.67125	8.87347	3.16466	1.32506
0836D	RVVC	no	no	8.88427	6.52273	3.69312	2.56037	8.33937	9.53631	8.30442	10.9893	6.96025	2.80407	6.72235	6.9197	7.12555	11.3523	7.15954	6.61992	11.1931	3.33245	10.1968	6.74419	4.13808	11.0392	9.86309	9.76052	13.1352	10.7776	7.65181	9.32021	3.493	7.8803	7.1556	2.0468	11.1141	2.1617	9.43163	7.07792	1.62713	7.99803	7.80979	2.33617	3.53552	8.94142	3.61222	9.9525	2.55785	3.1864
0289E	RVVC	no	no	10.9858	6.9039	5.08585	5.64377	7.8973	8.93681	9.58394	10.3151	7.44037	2.49611	5.94986	7.05934	6.63483	11.2043	6.87195	6.60608	10.8198	2.62408	10.3518	4.94921	3.73716	9.79158	9.39004	10.2584	13.2776	8.57313	7.04771	8.78606	6.81729	8.63475	4.80055	1.81339	8.81177	2.0222	9.75583	7.01355	1.38131	7.69434	7.14192	3.01786	3.6743	8.16455	3.54377	12.9712	3.28349	2.06886
0193A	RVVC	no	no	11.4854	8.63604	5.57877	5.49958	7.65994	8.45715	7.67778	10.285	6.94724	2.31089	6.81248	7.99996	6.84976	11.9971	6.58854	6.464	10.5052	2.96563	10.2396	5.94859	4.24264	11.0382	9.54883	9.50458	11.7018	10.1868	6.67935	9.64581	6.34101	8.11045	3.39314	2.13017	9.37944	2.38646	9.79861	6.07188	1.50341	7.68448	7.378	3.74253	3.78571	8.54738	3.92922	12.6835	3.59654	4.11057
0314A	RVVC	no	no	8.78435	5.83091	4.47951	2.62105	7.61195	8.91691	7.5136	10.3821	6.91278	2.15569	5.52032	6.05709	6.48447	11.0898	6.44061	6.39548	10.5499	2.21031	9.86109	5.79994	3.85885	9.52352	9.3464	8.60407	11.6108	9.67038	6.2679	8.63968	2.03703	8.11123	2.79539	1.34719	9.02073	1.67264	8.68698	5.92467	1.02986	7.63384	7.0811	2.75769	3.1147	8.06107	3.17823	9.28396	2.12758	2.17166
0353A	RVVC	no	no	8.91878	6.58751	2.35172	3.71508	8.11165	9.67187	10.787	9.91168	6.53665	2.68599	5.54996	6.42313	6.93083	10.8467	6.72257	7.34898	11.0282	2.85941	10.1424	5.81229	4.19933	6.85578	9.3952	7.75837	7.6361	7.00847	7.07417	9.19397	3.73191	8.02286	6.36242	1.66369	9.74466	2.1634	9.29112	5.65857	1.30234	7.76547	7.79722	3.63224	3.72161	7.94281	3.75232	10.1213	2.51659	1.47576
0330A	RVVC	no	no	8.281	6.32231	4.4712	2.72184	8.78983	8.93833	10.7253	10.466	6.9241	2.32038	6.14923	7.38903	6.87821	11.2004	6.7328	6.58948	9.60358	3.0213	10.3242	4.94703	3.7606	9.01116	9.22744	9.42557	10.4911	8.24834	7.90365	9.03034	3.04188	6.83133	4.37887	1.86409	8.80546	2.40083	9.09722	7.44163	3.28286	7.80509	7.31689	4.42754	4.72897	8.13619	3.70653	9.66303	4.26552	2.81879
0152A	RVVC	no	no	8.95607	5.56602	3.51249	2.52699	8.10434	9.47118	8.65366	10.3424	6.62904	1.99286	4.92318	6.51013	6.31179	10.8173	6.60252	6.84736	10.7425	2.0933	9.95766	5.44714	3.8604	6.99141	8.71188	8.58328	7.89694	6.9668	7.33105	9.11399	2.12309	7.21287	3.79202	1.53023	8.96777	1.95233	8.66639	5.97996	1.43726	7.19669	7.07972	3.16247	3.20995	8.10425	4.14304	9.20766	2.60392	2.01187
0437D	RVVC	no	no	10.9567	7.20951	4.41133	5.65265	8.07668	10.2605	8.61683	11.5181	6.69732	2.16329	7.05593	7.30479	6.76204	11.0223	7.13652	6.589	11.6791	2.72463	10.4826	5.60856	3.6852	9.51234	11.1463	9.50396	12.5581	9.29462	9.58292	9.27448	6.40445	7.12376	5.66955	1.76043	9.10266	1.82727	10.188	10.1252	1.39506	7.75304	7.46073	3.92541	4.01858	8.27527	3.69607	13.2281	3.17666	2.82825
0877D	RVVC	no	no	8.00688	5.95134	3.37849	2.17114	7.73793	9.4535	7.39461	10.1776	6.80212	2.05123	5.21917	6.11664	6.80468	10.7413	6.63559	6.0797	11.7987	2.48978	9.83173	5.51532	3.79657	7.38688	9.16004	6.92172	9.5321	6.92128	7.07995	9.10205	2.45528	7.51902	3.52451	1.65496	8.10076	1.91444	8.83202	6.78459	1.46679	7.59219	7.20231	5.19098	3.87608	7.90907	4.07229	8.87008	2.35337	1.38616
0015A	RVVC	no	no	8.64657	6.08021	2.08568	3.09438	8.39992	9.43757	6.63546	9.53994	5.98774	1.90125	6.19193	7.22831	6.91913	10.9384	6.87606	6.80543	9.85196	3.10974	10.0094	6.7897	3.97989	5.84819	9.04702	7.75188	5.96904	6.69835	6.71169	9.19708	3.58096	8.62384	5.51661	1.62996	9.30526	1.76268	8.57634	6.58133	1.16793	7.57675	7.38365	2.06253	2.23887	7.63748	4.34051	10.0327	2.71715	1.36843
0237A	RVVC	no	no	10.3663	6.17483	5.00758	3.30172	8.30008	9.45659	8.34621	10.5567	6.11966	2.20277	6.44254	6.75974	6.61705	11.3449	6.76858	6.47719	9.60381	2.96765	10.1258	5.5691	4.03778	10.6743	9.17183	8.52535	12.4823	9.00628	6.07109	9.25545	3.20149	7.68604	5.27221	1.96495	8.83609	2.1287	9.34809	6.30463	2.09694	7.609	7.62246	3.65594	2.9197	8.71994	3.81262	10.0594	3.48933	2.46353
0863D	RVVC	no	no	9.88096	6.19619	3.68872	2.28103	8.2034	9.91671	8.74088	10.1411	7.07054	3.12548	6.10898	6.32602	6.74264	11.5116	6.6803	6.16764	10.5978	2.80909	10.2998	5.39693	3.97775	7.82709	10.0311	6.90537	8.55614	7.39759	7.26106	9.25178	2.60437	8.82232	5.30122	1.85007	8.92388	3.24468	9.36797	7.3538	1.23277	7.27396	7.25605	3.62552	3.86141	8.17442	4.26387	9.70769	2.93257	2.9892
0618F	RVVC	no	no	10.2805	6.97573	3.71245	2.49857	8.20081	8.98662	8.01355	10.8256	7.08191	3.16312	5.54397	6.30424	6.40181	10.821	6.18273	6.46547	9.36613	2.92108	10.0859	5.34365	3.39364	9.61387	9.02784	9.77429	9.25247	8.41536	7.14606	9.34755	3.82138	8.07234	5.93933	1.75667	9.10535	2.12413	9.54965	6.52504	1.81514	7.16092	7.623	2.50602	2.81984	8.13686	3.56765	9.70633	3.55125	2.29125
0864D	RVVC	no	no	9.68242	6.40367	5.30049	3.62532	8.56009	9.53819	8.30936	8.8885	6.15984	3.3662	5.45641	6.36256	6.56702	11.102	6.11357	6.3789	9.75735	3.27468	10.015	5.24418	3.01718	9.8862	8.79378	8.62151	9.63235	8.54651	6.3289	8.87232	2.81693	8.35598	4.91207	1.99412	7.85458	3.01596	9.34816	5.62985	2.51887	6.5009	7.16829	3.67682	4.62823	7.71217	3.41517	9.03645	2.84048	2.55746
0637F	RVVC	yes	no	8.94429	6.76278	4.306	2.48576	9.06113	8.83106	11.7579	11.2803	7.85382	2.39365	6.07601	6.84164	6.3804	10.6525	6.71746	6.49801	11.2375	2.92666	9.99936	7.45531	3.83866	8.33108	8.85047	7.16855	9.83247	7.85675	7.85959	9.17904	3.07024	7.86612	7.27961	1.70031	8.81722	2.55421	8.6661	7.34614	1.11033	7.32853	7.13414	2.95373	4.60572	7.69734	5.07211	9.65335	2.269	1.89115
0138A	RVVC	yes	no	9.75129	7.07657	3.38412	2.59245	8.45758	9.63752	10.0439	11.051	7.9568	2.55775	7.027	7.85237	7.42556	11.7021	6.69125	7.57993	11.6119	4.59594	10.4122	6.43637	3.80597	8.52146	10.3366	9.4396	11.5434	8.62762	7.01454	9.36548	3.04647	9.23612	7.7816	1.98313	9.84624	2.81123	9.83807	7.50269	1.36564	8.08793	7.3156	3.34712	3.36789	8.84399	3.62791	10.3473	3.71651	2.95877
0304C	RVVC	yes	no	9.18582	6.27017	1.70331	3.1678	8.26219	8.12536	6.74047	10.6366	6.59856	2.37697	6.30177	6.80169	6.32833	10.8781	5.96427	6.01404	9.31033	2.52075	10.1866	5.62266	3.4944	7.43946	8.91401	7.97706	11.222	7.75999	5.81414	8.76823	3.41502	9.3925	4.92539	1.67177	8.94762	2.53581	9.49698	6.21644	1.34457	7.39734	5.76943	2.20309	2.12596	7.84721	3.17247	10.1607	3.03117	1.82712
0593D	RVVC	yes	no	8.55053	5.41574	4.12157	2.39014	8.45822	9.62002	7.34111	10.6861	6.84159	2.67286	6.39692	6.28804	6.03732	10.7718	6.51677	6.4021	9.54696	2.46555	10.1863	5.54079	4.52462	8.82088	9.52006	7.69326	11.0975	7.67022	6.44899	8.95791	2.70661	9.0494	6.25848	2.06605	8.93626	2.21443	8.84211	9.52807	1.18033	7.52522	6.72679	2.11288	3.14792	7.86939	4.63991	9.50385	3.33029	1.69682
0303C	RVVC	yes	no	10.1484	6.26869	3.29454	3.12272	8.61862	9.31115	11.0638	10.5271	7.81668	2.5532	6.45566	7.51041	6.62157	10.9356	6.69557	6.7534	10.7296	3.31787	10.3047	6.96608	4.07929	7.70584	9.24916	9.88758	11.6113	8.1937	8.3457	8.75377	4.47497	9.05664	5.98395	1.76042	9.18885	1.63422	9.83712	3.70893	1.32659	7.3761	7.05786	2.94666	6.03777	8.6758	4.04434	10.1805	4.19948	2.21815
0859D	RVVC	yes	no	7.72104	6.15166	2.45269	2.0536	8.13196	9.29716	7.57084	11.1111	6.88817	3.34011	6.58646	7.40066	6.65723	11.2456	7.08434	6.73271	10.3506	2.60638	10.5191	5.79942	4.11309	8.40549	10.0175	10.0159	11.093	7.24865	8.10195	8.98965	2.80998	7.2413	4.53008	1.81124	9.03437	1.84689	9.4295	7.59709	1.14499	7.89611	7.16619	2.83316	3.54443	8.07482	3.86636	9.58703	3.58043	1.93544
0350A	RVVC	yes	no	8.02987	6.07561	1.32966	1.9221	8.2883	9.10621	7.86618	10.0045	7.17899	2.51008	5.84009	7.11258	6.36123	10.6929	6.38224	5.83028	10.8206	3.47716	9.91647	5.59536	3.98489	6.15265	9.83767	7.60526	6.56848	6.39382	7.18598	9.02599	1.97584	9.67587	2.62614	1.2218	8.45913	1.95177	8.8831	5.9984	1.12729	7.31353	6.68184	4.09503	3.8535	7.5745	4.13523	8.59655	2.79445	3.01738
0900D	RVVC	yes	no	10.052	6.07614	3.81386	2.19526	8.70984	8.59544	7.41489	10.766	7.42704	2.9177	6.12911	6.69449	6.3532	11.0913	6.79159	7.01559	10.6047	2.81253	9.91842	5.64735	3.65847	9.28863	8.94767	8.30843	7.63652	7.75412	7.19363	9.11583	3.41865	9.81461	2.35416	2.07892	8.64439	2.20331	9.23864	5.71546	1.5792	7.39681	7.73089	2.9819	2.78211	8.51978	3.43272	9.35688	2.25315	1.78128
0552D	RVVC	yes	no	10.4372	6.09391	4.65677	4.73864	8.52931	8.94659	8.66421	9.64298	6.65342	2.77379	5.8487	7.17002	7.28488	11.2398	6.6551	6.68032	9.95298	3.5073	10.35	6.71172	3.86203	10.2939	9.66132	9.33567	12.7467	9.57813	6.98312	9.14186	5.42321	8.65718	4.99237	1.98664	9.65808	2.28973	9.63302	6.81996	3.37952	7.33875	7.33035	3.40249	3.57274	8.50086	3.37709	11.5673	2.77718	2.83381
0050A	RVVC	yes	no	9.7502	7.17837	2.72259	3.4734	8.2058	9.02983	8.63912	10.0057	6.9126	2.12559	5.025	6.36068	6.19032	10.461	6.795	7.26241	9.88516	2.95916	9.84939	5.69728	3.99743	5.69806	8.70019	6.0858	7.16021	5.83122	6.16221	9.51661	4.89787	8.46042	4.53136	1.8148	8.77451	2.20609	9.24648	6.16297	1.33872	7.28912	6.75458	3.91948	3.52726	8.62076	3.09034	10.1997	2.44626	1.35026
0654F	RVVC	yes	no	8.92501	6.11145	3.52645	2.49079	9.13848	8.99884	12.3096	10.8471	6.52832	2.56204	6.09215	7.41752	6.64334	11.089	6.48406	5.86866	10.0252	3.60062	10.1097	5.63182	3.65759	7.25818	9.86053	7.37863	8.61598	7.2599	6.99216	9.24219	2.99981	8.66646	5.2514	1.80448	9.25971	2.5134	9.55682	6.71616	1.46002	7.60573	6.58843	2.81262	3.28276	8.24726	3.36771	10.0042	2.88718	2.35082
0830G	RVVC	yes	no	7.18826	6.57656	4.38872	2.38937	8.31737	10.1921	9.00941	10.6441	7.89286	4.17295	6.22636	6.92409	6.64706	11.6794	7.34524	6.75183	9.93236	3.13256	10.4321	5.84925	4.22914	9.92598	10.593	8.31369	11.572	8.1461	7.53768	9.12366	2.90683	8.7574	6.57877	2.13562	9.68894	1.89752	10.0654	6.9032	1.61794	7.65357	6.87154	3.17463	3.71822	8.66683	3.80296	9.18885	4.14188	2.84582
0651F	RVVC	yes	no	8.58667	6.23175	3.55812	2.49714	8.36725	8.85116	10.9515	10.4419	7.21034	2.38765	9.30042	7.08904	6.45216	11.229	7.15675	6.58924	10.5678	2.6836	10.0194	5.62144	3.3202	7.01403	9.2633	7.88087	5.95641	6.5082	7.69337	9.31845	2.70284	8.44424	3.81271	2.06801	9.40223	1.86787	9.40689	7.29733	1.10625	7.38038	6.91506	2.87671	4.95779	7.99714	3.93808	9.59339	3.14959	1.39775
0373A	RVVC	yes	no	9.24642	6.76013	2.86359	2.83571	8.10791	9.02004	7.11738	11.0938	7.29371	2.61321	5.39399	6.54928	6.33813	11.361	6.82205	5.61806	9.86817	2.90047	10.4168	6.3647	3.60493	6.70183	8.76786	7.32718	7.69102	7.39657	6.94917	9.41354	2.76488	8.82186	3.98899	1.80935	8.76185	1.76953	9.81289	6.28344	2.41827	8.06877	6.71935	3.45549	3.79168	8.0061	3.54004	9.77577	2.55044	1.98707
0825G	RVVC	yes	no	8.10124	5.87685	4.16887	2.11529	8.05879	10.0861	6.9505	9.76352	6.51183	2.48401	8.62737	6.8135	6.80132	11.3786	6.39322	6.36684	10.3278	2.67377	10.0224	5.63485	3.63557	8.59162	8.19826	7.19695	9.29237	6.76859	5.95942	9.30426	2.8043	9.49437	5.22752	1.86201	8.88772	1.83413	9.03569	5.76741	1.47336	7.61134	7.55002	2.54084	3.01975	8.11898	3.01292	8.97217	2.33768	1.94064
0765D	RVVC	yes	no	8.53364	6.4074	3.47912	1.95367	7.92225	8.68139	8.35416	9.73737	7.56966	2.75922	5.69857	6.31883	6.50415	11.183	6.56244	6.36493	9.98878	2.34591	10.1083	6.45872	3.96166	7.75783	9.35396	7.98971	11.5032	7.75069	7.11371	9.28637	2.32397	10.0713	5.43428	1.62135	8.89717	2.2117	8.90954	5.99667	1.63465	7.74953	6.95072	3.2358	3.67998	7.67265	3.14774	9.40976	2.62784	1.77001
0775D	RVVC	yes	no	8.91731	6.04832	4.72607	1.99958	8.17258	9.56297	9.0861	10.1702	8.02844	3.21868	5.73458	6.49797	6.83184	11.2701	7.03371	6.48612	10.4962	3.85772	10.2266	5.61131	3.79217	8.76386	9.73503	7.23972	8.88416	7.1766	6.74357	9.06402	3.42766	8.03453	4.98157	1.71129	9.48617	1.90643	9.11384	6.47547	2.04867	7.69345	7.58229	3.17472	3.97179	8.75588	4.07609	9.67616	3.96657	2.08677
0644F	RVVC	yes	no	8.03681	5.99406	3.29009	1.43102	8.21251	8.73381	7.95386	9.81856	6.21805	3.35725	4.7992	5.84873	6.50126	10.7841	6.37443	6.3762	8.96023	2.15567	9.84116	6.81394	3.6909	7.33122	8.18108	7.08054	8.39137	6.59208	5.8145	8.92643	2.84011	9.96101	7.02121	1.86743	9.13317	1.96405	8.78709	6.49869	2.56413	7.51027	6.623	2.79272	3.11919	7.57331	3.20312	8.52894	2.18525	1.72688
0309A	RVVC	yes	no	8.76077	6.5315	2.54228	2.37613	7.69224	10.1379	8.96528	9.78128	6.34714	2.74532	7.17228	6.87021	6.45114	10.9913	6.48728	5.76789	10.6345	2.79559	9.88692	5.10382	3.0219	6.36751	8.20914	6.39225	7.33973	6.79875	7.21837	9.22422	2.76195	8.1307	5.32923	1.7387	8.26821	1.99758	8.75949	6.00064	2.12954	7.43613	7.80418	2.9648	3.96155	8.70364	3.18014	10.0334	3.90915	1.92292
0567D	RVVC	yes	no	9.19367	5.9894	3.57382	2.60156	8.51326	9.14064	8.12007	9.67062	6.87509	3.5063	6.91197	7.15225	6.71434	11.0483	6.34485	6.71185	11.9224	2.95328	10.2446	5.6581	3.40477	10.627	9.4289	9.27855	13.3135	9.5215	6.8199	9.26619	2.90847	8.13475	3.35595	2.19755	8.85865	1.95501	9.32352	6.37287	2.20436	7.42784	6.52329	3.31265	3.94595	8.80572	3.15429	9.45174	3.1311	2.94541
0560D	RVVC	yes	no	7.98719	5.77803	2.34066	2.51039	7.75067	8.6814	8.34372	10.4574	8.27698	1.81508	5.79867	6.27589	6.58444	11.1326	6.80515	6.596	9.2195	3.39179	10.0421	5.0805	4.25394	8.68471	9.11179	8.29398	10.8248	7.20313	7.77908	8.60934	2.81572	6.46506	4.84743	1.32528	9.33171	1.63158	8.85802	7.02066	1.38059	7.60847	6.95493	2.81255	3.8969	8.86087	3.66368	9.87653	3.42782	4.35259
0741D	RVVC	yes	no	7.98095	5.87257	2.94577	1.95011	8.76364	8.18429	7.40439	10.1295	6.77677	2.64785	10.5526	6.45287	6.37694	11.1046	7.10875	6.63493	10.2195	3.4983	10.173	5.8308	3.61301	8.37725	9.88637	7.86109	9.00625	7.08333	8.42647	9.13138	2.80167	6.76169	2.73943	1.38757	9.71274	2.00797	8.74796	6.74978	1.40271	7.43876	7.31519	2.59749	2.68367	7.69312	3.37958	8.99158	2.45661	1.68233
0598D	RVVC	yes	no	9.60433	7.10354	5.85383	2.82688	7.87409	8.74462	7.81449	10.1369	7.02178	2.42091	6.31195	7.21278	6.82561	10.8263	7.06684	7.29384	10.7367	2.80141	9.95458	4.7788	3.56213	10.7528	8.87447	7.22002	11.4386	8.47225	6.24103	9.14187	3.29127	9.19145	3.85627	1.92174	9.02724	1.81982	8.88152	6.22892	1.53759	7.52996	6.68306	2.91278	4.03147	8.01148	3.51422	9.56281	2.81335	2.79427
0385B	RVVC	yes	no	8.82664	6.3088	5.15801	2.91301	8.11668	9.08153	8.06783	10.057	6.66727	2.93802	4.62439	5.68491	6.31973	10.9017	6.20101	6.21082	10.573	2.75214	9.87623	6.15131	3.48623	8.92553	9.13187	8.25947	10.0332	6.99145	6.1903	9.05395	3.72127	9.7155	4.19788	1.94996	8.34834	2.03049	8.54372	6.31498	1.54493	7.25078	6.489	3.45975	3.06936	7.37762	3.42208	9.58875	7.25784	1.96238
0808G	RVVC	yes	no	10.1243	6.91682	6.42903	3.63013	8.75347	9.41728	10.3152	10.5616	7.36784	2.77823	6.52355	7.16903	7.48998	12.3492	7.60138	6.75849	10.7819	3.3605	10.6415	5.96582	4.15481	11.5163	9.36657	10.2732	13.3888	9.92955	7.006	9.3731	5.32365	10.3946	5.43833	2.11784	8.6982	2.17383	9.99674	8.07904	1.8459	8.20923	7.83094	3.79663	5.01253	8.65516	4.14966	10.7969	3.75979	2.7915
0837D	RVVC	yes	no	8.82006	6.97074	3.10965	2.43907	8.49863	10.011	9.27765	11.0297	7.24472	2.90904	7.70331	8.66325	7.47557	11.7645	7.22907	6.96335	10.1363	4.18786	10.7465	6.42787	4.80508	11.6055	10.9944	10.0343	13.2062	11.4125	8.52328	9.44316	3.5034	8.40512	6.62536	2.54736	9.45978	2.32322	10.0791	7.86332	1.64324	8.2597	7.59475	3.75946	3.53912	9.21368	5.23396	9.77204	3.86263	3.28332
0663F	RVVC	yes	no	8.0871	6.25667	2.46684	1.90744	8.47644	11.5708	7.57101	10.403	7.2551	3.03407	5.93392	6.3011	6.58125	10.5569	6.62975	6.16166	10.7044	3.49514	10.2548	5.41655	4.29068	6.13741	11.3002	8.06846	6.65203	6.43743	8.8478	8.93074	2.18993	8.19337	4.47231	1.7283	9.43911	2.42764	8.90546	10.1811	1.15059	7.67777	7.40274	2.33286	4.60831	8.48532	5.6115	9.25521	3.10102	1.42479
0878D	RVVC	yes	no	8.28729	6.41878	4.67006	2.05599	7.36123	8.84422	7.99967	11.0863	7.02905	2.60784	6.16316	7.06166	6.74186	10.6834	6.98387	6.65848	11.5892	3.19783	10.2544	5.45817	3.62297	7.97741	9.0574	8.0876	9.86683	7.60358	6.34985	8.83924	2.94273	6.5291	5.42617	1.68958	8.66266	1.63588	9.162	9.96389	1.11691	7.50919	7.29064	3.07284	3.44667	7.99883	4.1229	9.55624	4.70321	1.91946
0851D	RVVC	yes	no	8.18095	6.44162	3.18901	1.67695	8.86879	11.2499	8.98756	11.0714	6.96235	2.46099	6.46344	6.50007	6.7554	11.3077	6.98134	6.80572	10.9196	3.15387	10.15	6.35046	4.05302	9.94901	8.94097	6.69454	8.59065	7.38248	7.60013	9.37322	2.49325	8.13618	6.37018	1.54807	9.63963	1.87107	9.42747	9.10843	1.10702	7.74442	7.83962	2.01886	3.06769	8.1955	3.26462	9.86583	2.66174	1.64584
0555D	RVVC	yes	no	10.2266	6.85639	3.87124	4.23267	8.33678	8.89252	7.94393	10.994	6.24088	3.4918	5.81984	7.13034	6.72774	11.4071	7.3714	7.19829	9.94943	2.88123	10.033	6.06962	4.13129	10.2502	9.58233	8.89018	12.9111	8.41485	6.44945	9.32153	5.9003	7.01056	3.28372	1.90666	8.6345	2.04599	10.1224	5.85047	1.49124	7.86779	7.02712	2.25803	3.05755	8.4197	2.95681	11.7679	2.77075	2.56449
0884D	RVVC	yes	no	9.31387	7.3283	4.72114	2.48058	8.55568	9.27576	7.7857	10.3779	7.04274	3.22255	5.92123	6.72049	6.89269	11.0513	7.13883	6.14033	11.7792	3.35254	10.4031	5.99302	4.51852	8.7433	9.20355	7.44307	9.72807	7.51077	6.81283	9.20276	3.14395	8.07868	2.84843	1.91951	9.11032	2.06419	9.19961	7.47408	1.56513	7.81377	7.57194	3.29832	3.32129	8.72318	4.35848	10.0456	2.74202	2.13337
0818G	RVVC	yes	no	9.53342	6.30603	5.18197	2.53681	8.69237	9.58288	8.91716	10.2717	7.54059	2.95347	5.75709	6.73963	6.81601	11.1662	6.9374	7.05293	10.6977	3.47544	10.3179	5.77299	3.92671	9.04269	11.9833	8.10119	11.1325	8.92132	6.85142	9.06258	2.65842	8.23628	4.65406	2.09199	9.78132	2.73469	9.0347	6.41444	1.53839	7.7249	7.97235	3.29569	3.59761	8.85604	3.6758	9.3895	4.22181	2.63291
0817G	RVVC	yes	no	9.64213	6.233	5.47835	2.27711	7.96502	9.64789	9.76209	10.4988	6.06601	2.56751	5.51094	7.12367	7.08245	11.6545	6.35407	6.20674	9.92171	3.45829	10.0137	4.8776	3.72123	9.73283	9.3478	8.36315	11.8288	8.2334	7.02778	9.27062	2.66375	7.64076	6.98534	1.80499	9.21216	2.2615	9.29745	7.04384	1.88292	7.64347	6.80328	2.93971	4.4993	8.90538	4.31672	9.58728	3.38233	2.32883
0889D	RVVC	yes	no	8.12258	5.78643	3.55453	1.90199	8.08226	8.72298	7.88435	10.6322	6.57012	2.94977	5.41135	6.74748	6.40503	10.6701	6.39542	5.70418	9.46179	2.35967	10.2675	5.45025	3.47375	8.93128	9.11031	8.86788	9.86882	7.38775	6.86183	8.54578	2.29108	8.21291	6.72712	1.64764	9.0608	1.51695	8.79171	6.25803	1.88006	7.02034	6.5349	3.5836	3.03427	7.62166	3.00082	8.74833	2.37797	2.10005
0580D	RVVC	yes	no	9.79763	8.00544	5.03783	4.77181	7.99543	9.41709	9.1807	10.7941	6.23728	2.85543	6.38685	6.76504	6.48401	11.1319	7.01054	6.67877	10.4173	3.03921	10.264	5.75163	3.0683	9.74536	11.2427	11.0826	9.33502	8.65348	8.92123	8.61412	6.145	9.22052	5.1115	2.06735	9.57055	2.84548	9.85848	5.51775	2.03348	7.73541	8.98196	3.53627	3.45128	9.00524	4.00206	12.7305	4.22203	2.94688
0006A	RVVC	yes	no	8.06189	6.46615	1.77602	2.03449	8.12796	8.39445	9.36246	10.6205	6.9466	2.16832	4.94962	5.99035	6.44977	10.1729	6.29143	6.36446	9.79314	2.43822	9.63229	5.44698	3.67454	5.17578	8.68287	5.94132	8.34404	5.78991	7.38132	8.98453	1.83064	6.71948	4.15653	1.85421	8.83833	1.90239	8.25767	6.24061	1.24267	6.89841	6.85114	5.03128	3.82611	7.7851	3.03064	9.27268	2.58674	1.31499
0879D	RVVC	yes	no	9.87223	6.52965	4.77814	2.59667	8.60264	8.42627	7.76616	10.6638	6.24907	2.59174	10.3546	6.84057	6.43709	11.0013	6.84674	6.71107	10.2595	2.90074	9.76869	6.19731	3.94669	9.60635	8.88478	8.5341	11.323	8.05319	7.03211	8.97882	2.45198	7.78829	4.09455	1.77446	9.38249	2.97117	8.89949	5.53665	1.65082	7.53541	6.87669	4.50154	3.45486	7.88993	3.93234	9.99536	1.69025	1.98509
0597D	RVVC	yes	no	9.73984	8.10511	4.55239	4.53494	8.13894	8.388	9.46538	10.469	7.53939	3.52201	6.1891	7.87276	7.42195	11.4521	7.05416	7.46911	10.7656	3.56119	10.5046	5.53643	4.07731	10.3102	9.25139	9.90531	10.913	9.46166	6.5517	9.115	6.06524	8.66897	4.8103	2.2997	8.85844	2.34227	9.57667	6.6071	1.60382	7.63845	7.08452	2.71396	3.90764	8.34547	3.27112	12.0816	2.74411	3.34074
0747D	RVVC	yes	no	9.88782	6.00131	4.89953	2.46725	7.95721	8.36677	7.11284	9.72025	7.47984	2.16697	5.62384	6.44528	6.4433	10.5719	6.61372	6.7648	9.97674	2.57571	9.79185	5.78108	3.86558	9.49763	8.25804	7.8114	9.95525	8.46936	5.85289	8.97027	2.95009	9.46031	6.82865	1.75942	9.13748	1.9989	8.63088	4.84057	1.20956	7.16852	6.1221	1.80467	2.8162	7.32389	3.18149	9.58834	2.25956	2.09234
0394D	RVVC	yes	no	11.4278	7.61458	3.33634	2.53193	8.27513	8.93669	8.87277	10.3189	7.59661	3.13127	6.49022	6.16038	6.35789	10.8845	7.05148	6.42523	10.3236	3.01846	9.78145	5.22819	3.7321	9.26941	9.40352	9.9379	11.8825	10.4006	7.6262	9.22693	3.95098	8.50233	4.53133	2.01512	8.85191	1.81837	8.74616	6.0076	1.84278	7.16763	6.70067	3.61854	3.0383	7.35986	3.06909	9.13953	2.37544	2.9773
0366A	RVVC	yes	no	9.14182	5.78385	3.95792	2.48799	7.70205	8.82956	7.58812	9.90821	6.99023	2.02506	4.47656	5.92952	6.71394	10.9569	6.34868	6.20277	9.48545	2.30552	9.76309	5.03957	3.26173	7.67988	8.59716	7.5165	10.015	8.30121	6.52954	9.16146	3.58895	8.52166	4.6943	1.80577	8.99226	2.05691	9.05758	6.43282	1.04047	7.28658	6.78407	2.50959	2.37745	8.28835	3.0818	9.19575	2.94738	1.97879
0569D	RVVC	yes	no	8.90307	6.54381	4.32683	2.28463	7.3374	8.63817	7.6412	10.2477	6.22855	1.8649	5.21187	6.44285	6.07728	10.7291	6.73707	6.05919	10.6885	2.96533	9.84516	5.89537	3.73793	8.95409	9.34119	6.90732	10.0255	7.43988	6.95274	8.55463	3.50129	7.97378	5.52547	1.69435	8.16352	2.68849	8.55283	6.83794	1.66891	7.10016	7.42408	1.69786	3.05481	7.40488	2.93316	9.62859	2.1257	2.25184
0899D	RVVC	yes	no	9.66292	6.86504	4.94506	1.98526	7.66807	8.9038	7.76718	9.20661	6.80933	3.38137	5.70457	5.89451	6.66454	11.2733	6.50119	6.31431	10.8307	3.24021	9.78615	5.76314	3.0378	8.79908	10.8065	7.67563	9.38034	7.82861	7.25148	8.79361	2.18337	7.74512	4.42329	1.56646	8.85893	1.83985	9.10717	6.3172	1.64062	7.08504	7.90405	3.94204	4.72612	8.15818	3.71053	9.36117	2.94736	1.64538
0027A	RVVC	yes	no	9.46422	6.52419	2.22278	2.56541	7.68809	9.41962	8.54734	10.6566	6.73984	2.01131	8.12762	5.9865	6.32104	10.8984	6.58964	6.60607	9.38234	3.16507	9.98802	6.76773	3.3202	5.39331	8.45022	6.19199	5.31543	6.65938	6.0088	9.39698	2.66977	8.61407	7.12305	1.54965	9.14299	3.37012	8.96366	6.27812	1.29223	7.36133	7.01508	2.96851	2.91592	8.19535	3.64771	8.38613	2.82471	1.215
0869D	RVVC	yes	no	7.65459	5.83912	3.32624	1.78756	8.25367	10.437	8.36887	9.46154	6.79362	2.48069	5.48994	5.77689	6.37305	10.542	6.06118	5.97636	10.79	2.58515	9.9425	5.67603	4.4308	7.37767	11.6808	9.12049	8.96735	7.42591	7.34168	8.33534	2.08237	8.56654	6.32226	1.52576	8.23503	1.99138	8.25305	9.02407	1.38335	6.62223	7.49582	2.74564	3.50093	8.69835	4.32624	7.93316	3.91901	1.94819
0650F	RVVC	yes	no	9.63686	7.73431	4.5314	4.34987	8.4371	9.04487	8.45898	10.4854	6.52866	2.4215	6.05974	7.4424	6.72479	11.0467	6.78813	6.14269	11.8422	2.78443	10.1363	6.11446	4.66633	9.10054	8.44455	7.06992	9.1634	7.43883	6.09878	8.94664	6.23745	8.49742	6.50833	1.89556	9.00432	2.14328	9.86357	4.91498	1.72845	7.75291	6.84749	3.57505	4.46568	7.96743	3.45351	12.0717	2.797	2.1617
0659F	RVVC	yes	no	7.58519	6.12784	2.22684	1.9101	7.7024	8.71483	8.14584	10.548	7.16887	2.82009	5.64322	6.59091	6.72687	11.0603	6.68246	6.014	11.4998	3.53844	10.2604	6.29624	4.24455	6.39594	9.39692	8.26036	7.29797	6.16231	8.64783	9.32807	3.14415	8.16696	6.17131	2.11478	8.97925	2.11326	9.23538	7.95378	2.32991	7.59355	7.18566	2.58682	3.93734	8.53098	3.80853	9.7426	2.80524	1.75987
0862D	RVVC	yes	no	8.95932	6.42434	2.81402	2.42861	7.48553	8.70198	8.49368	9.85418	6.67823	2.11357	5.3176	6.19435	6.77045	11.0798	6.90477	6.5397	11.0688	2.69561	10.1715	5.50124	3.88049	6.06168	8.59469	6.73234	7.49368	6.94817	6.42503	9.2801	2.11913	8.09174	4.58464	1.84157	9.56786	1.98191	8.66922	7.03085	1.67058	7.3859	7.49491	2.36441	4.02139	8.03152	3.28084	9.14475	3.24875	1.7931
0807G	RVVC	yes	no	10.9248	6.67601	5.31172	4.45834	9.03324	9.4956	9.19534	11.4711	7.38619	3.82899	6.67115	7.31385	7.33277	11.9258	7.64545	7.35284	12.117	3.06058	10.7644	6.16608	3.93726	10.5673	9.73539	10.163	12.191	9.60711	8.37206	9.61807	6.07457	8.93473	4.56232	2.19441	9.42959	2.53488	10.2615	6.78664	1.8335	7.97542	7.85718	3.21742	3.00881	8.99814	4.34151	12.6181	4.21547	3.5607
0676F	RVVC	yes	no	6.05542	5.98304	1.49838	2.08827	8.11565	8.47821	8.8293	10.2923	7.66863	3.26684	7.14003	6.04053	6.63754	10.5596	6.75515	7.02673	10.0566	3.61935	9.78887	5.30887	3.9213	5.72588	9.53716	8.01735	6.3063	6.03928	7.70626	8.82069	3.16279	9.29926	6.75159	2.52159	8.56258	1.6801	8.32585	6.85123	1.56936	6.94095	7.06635	2.76901	5.12075	8.30154	7.7029	9.18723	2.51262	2.55755
0855D	RVVC	yes	no	9.04805	6.204	5.11998	2.1063	8.34748	10.0703	9.03133	10.2303	5.74337	3.11358	6.41477	5.88186	6.79044	11.5578	6.82231	5.81418	9.93496	3.52398	10.2516	4.9474	3.46848	9.76158	11.4975	8.31801	10.1541	7.68133	8.54971	8.91421	5.31686	8.72178	7.68619	1.80302	9.12053	2.10986	9.21255	10.3021	1.63358	7.42522	7.79055	2.46188	3.57611	8.25739	3.54608	10.3147	4.77527	1.99251
0621F	RVVC	yes	no	7.15361	7.25171	4.79315	2.50669	7.4549	8.18299	7.29333	11.0981	7.29938	1.99227	13.1825	6.87491	6.60533	10.3995	6.5979	5.8945	8.62709	2.12487	10.2049	6.40116	4.65311	9.2066	9.02995	8.29081	10.287	7.80081	6.22311	8.96325	2.36446	7.31087	5.02848	1.93462	8.93438	1.7396	8.05005	5.48673	1.38097	7.38645	6.37363	2.25228	3.01278	7.65015	2.98902	9.47101	2.31707	2.71627
0789D	RVVC	yes	no	11.356	8.29188	4.61853	3.36259	7.50823	8.84164	8.39552	10.8835	6.11044	3.17235	8.95193	6.32313	6.13596	10.4495	6.80844	6.7906	10.9132	2.59254	10.1864	6.02254	3.04405	8.90955	9.14791	7.61332	9.65133	8.41215	7.1468	8.3254	2.26528	5.43363	3.74765	1.51127	9.41511	1.7599	8.44257	7.5073	3.48811	7.23318	6.83361	2.3432	3.53536	7.68783	2.9815	9.69924	3.32717	2.16131
0537D	RVVC	yes	no	8.56966	6.82841	2.05625	2.59189	8.23097	9.19419	8.79997	11.0095	7.41565	1.90705	5.94738	6.83053	7.49378	10.8635	6.93451	7.15725	10.0738	3.98177	10.0885	5.23164	4.16115	5.94079	10.1395	8.20098	5.87016	7.5485	8.44825	8.93897	2.29166	9.11681	4.76492	1.59423	9.09161	1.61485	8.41101	8.52083	1.58423	7.66662	7.49129	2.85299	3.6628	8.66528	5.99855	11.3606	2.73558	1.3859
0548D	RVVC	yes	no	10.283	6.28348	3.53926	4.83413	8.1672	9.67656	9.84342	10.9553	7.39642	2.53758	6.41692	7.25372	6.45892	10.9284	7.28463	6.92891	9.9725	2.48915	10.0103	5.93214	3.67972	9.28392	9.93512	10.0264	11.7058	8.67941	8.43322	9.57819	6.02363	8.80538	5.21258	1.99177	9.6956	2.56623	9.48885	7.10748	1.41602	7.74885	7.84093	3.47948	4.84657	8.52563	4.42332	11.8799	3.07967	2.50879
0831G	RVVC	yes	no	6.10161	6.60665	2.61627	2.33495	8.88751	9.93454	8.97949	10.7756	7.97299	3.02505	6.08208	6.75492	6.93978	11.1228	7.13321	7.04007	11.2859	4.01086	10.4737	6.15005	3.39178	7.23217	11.0946	9.95924	7.84567	7.10869	10.8888	8.93524	2.70432	7.36759	3.91708	2.02921	9.19231	2.68958	9.03033	10.5311	1.73087	7.72564	7.26009	3.81354	5.28986	8.35735	6.02783	9.70949	3.46617	1.91472
0397D	RVVC	yes	no	7.20082	6.71114	3.25797	1.92194	8.07334	8.61759	6.22754	9.69296	7.07549	2.42446	6.01483	7.22551	6.90475	10.8217	7.0468	7.53195	10.3326	2.87336	9.87112	5.20733	3.49791	7.63072	9.25987	7.13977	8.45384	6.91344	6.65049	9.28949	3.13867	9.2281	5.30051	1.98626	9.12888	1.72185	8.89077	6.24779	1.35502	7.70338	6.72609	2.40637	3.34302	7.92209	3.36242	9.57749	2.25016	1.81107
0739D	RVVC	yes	no	9.13505	6.96492	5.1307	2.40443	8.15443	9.48232	10.161	10.4449	6.77779	2.68588	6.60457	6.81304	6.17006	10.9235	6.50366	6.19249	11.2585	2.28885	9.98572	4.8798	3.38417	9.29667	9.06661	7.75883	10.6824	8.13112	8.77081	9.60536	2.7865	9.15273	5.41294	2.66025	8.98637	2.0299	9.17173	7.04371	1.24916	7.41523	6.89444	7.61175	4.60786	8.11626	4.00514	9.27047	3.2541	2.52397
0707D	RVVC	yes	no	8.69588	6.43098	4.68855	2.41411	8.72475	9.85265	8.47951	10.6539	7.02737	3.35041	6.35705	7.08819	7.46587	11.4621	7.21172	7.03035	12.1996	3.06701	10.1283	5.69009	4.00124	10.143	9.39797	11.3726	12.3141	9.86149	6.54449	9.12607	2.66511	7.32638	5.74009	2.16987	8.72546	2.27409	8.60677	5.79772	1.75664	7.55935	6.87059	3.22623	3.36328	8.16193	3.73951	9.76321	2.3503	3.26533
0258E	Control	no	no	11.0321	9.09001	4.48198	5.84465	8.47213	8.62275	8.85803	11.5004	7.43965	2.53651	7.51689	8.16337	6.61627	11.6241	6.84363	7.64635	10.114	3.93742	9.7856	6.01036	3.77919	10.3422	10.4659	9.97185	11.5165	10.0095	8.16654	9.49696	6.64732	10.0892	9.63369	1.90332	8.52857	1.96648	10.1384	7.96092	2.08103	7.47199	7.07386	2.79937	2.69835	8.67406	4.12763	13.556	3.6473	3.05561
0968E	Control	no	no	8.08453	5.93443	1.68225	2.5219	7.70348	8.71362	8.47192	10.1525	6.52001	3.79526	5.67301	6.55307	6.60803	11.002	6.21344	5.95658	10.3006	3.4215	9.92771	5.80425	3.83391	8.81094	8.73534	6.7372	12.1518	8.35032	6.23447	8.84335	3.05602	6.36659	6.93353	1.75087	8.61559	2.37568	8.90242	5.11627	1.96303	6.8288	6.49585	3.41473	3.60097	7.98186	3.46823	9.24472	3.20109	3.48231
0907E	Control	no	no	10.1273	7.08413	6.02421	2.92859	9.00472	9.44646	7.95881	11.1842	7.58524	3.17525	6.01017	6.96485	7.49625	12.4003	6.99168	6.84408	10.3511	4.91298	10.4919	5.71377	4.57138	10.3616	9.81477	9.57977	12.5507	9.23712	6.80305	9.67071	3.24064	8.90978	5.81988	2.12953	9.66578	3.98705	10.2073	6.4896	1.6321	8.30687	6.7778	2.75688	4.19239	9.10691	4.60328	10.4755	4.30126	3.50431
0909E	Control	no	no	9.56146	7.02156	4.66722	3.56507	8.55581	9.09485	9.48882	10.2162	6.37164	2.64275	5.15335	5.65792	6.67682	11.0684	6.89475	6.45627	10.9219	2.83826	9.89363	5.63733	2.90989	9.30827	9.84548	10.0057	9.11512	7.55161	7.2047	8.61886	4.28207	8.26347	7.39082	2.17702	8.23659	1.77916	9.39732	6.21611	1.41229	6.83727	7.20898	3.15027	4.17188	8.168	3.47	10.7862	3.83575	1.63861
0257E	Control	no	no	11.4875	7.2142	4.39392	6.00522	8.25502	8.60193	8.36721	10.898	6.51394	1.77889	5.60233	6.61954	6.52785	11.2402	6.95662	7.23414	10.3363	3.80497	10.0956	6.4365	3.49623	9.19883	9.22717	8.72371	11.0577	8.63026	6.4055	9.22809	6.14852	9.99735	6.876	1.90495	9.36557	1.88678	10.3942	5.94946	1.51153	7.74214	7.41191	1.93624	3.63408	8.4637	3.92845	13.236	3.25705	2.01943
0904E	Control	no	no	8.00027	6.139	3.31338	2.4791	7.54398	9.75788	7.84635	10.5679	6.90703	2.04951	5.15463	6.32371	6.69644	11.2433	6.66354	6.30922	10.6499	4.47873	10.0393	5.4008	4.26418	8.70005	8.4786	7.10539	10.2676	8.27821	6.86463	9.20881	3.1711	8.23219	5.21316	1.71626	8.96231	1.93922	8.86025	6.07559	1.35827	7.70884	7.36235	3.23944	3.29942	7.8212	4.66365	9.66973	3.34163	1.68832
0959E	Control	no	no	8.08588	6.06905	4.64295	2.60498	7.4116	8.74335	8.16034	10.1066	7.13324	2.05931	5.61812	6.99812	6.34031	11.3358	6.77029	6.64024	9.79531	3.06988	10.1149	5.86606	3.9101	9.47107	8.4691	10.0446	10.1567	7.47002	6.15777	9.33404	3.04502	9.67452	4.57089	1.80271	9.25405	2.41313	9.12238	6.20282	1.42888	7.5832	6.77357	2.48393	3.58525	8.02108	3.5316	9.01951	2.72214	2.91245
0291E	Control	no	no	8.18517	6.34616	3.10138	2.50588	8.21004	9.72153	10.7823	10.4372	6.68026	3.06486	6.79955	7.52627	6.31471	11.3817	6.76325	6.85205	8.5773	3.64206	10.2679	5.79695	3.82116	9.67306	10.0006	10.3701	13.2178	8.39406	7.81166	9.11327	3.33241	7.79931	5.64864	1.80187	9.54207	1.94283	9.62072	6.82679	1.50707	7.68599	6.38781	2.87315	3.63254	7.93094	3.44744	9.96647	5.21147	2.62752
0916E	Control	no	no	9.68489	7.27645	6.58195	3.1729	8.40395	9.13878	8.35288	10.4797	7.2513	2.6027	5.93147	6.94139	7.35001	12.2187	6.76922	6.7951	10.2695	3.91424	10.2845	6.65062	3.3632	10.3693	9.40299	8.12539	12.2288	9.109	6.52245	9.39533	2.6031	9.55795	4.07115	1.97689	9.3508	2.47541	9.11685	6.86874	1.48816	7.65471	7.46839	3.13562	3.92555	8.71528	3.28236	9.44877	3.94367	3.45581
0292E	Control	no	no	9.08604	7.27574	3.69747	3.05947	8.62124	8.92525	12.0651	10.0394	6.92912	2.43758	5.86928	6.94226	6.80666	11.4159	6.68081	7.29352	9.87017	2.95176	10.0634	6.0983	4.18674	10.1419	10.3451	8.75028	12.6293	8.38913	7.44176	9.32119	4.20913	9.69433	4.62645	2.04061	9.64215	2.07528	9.3849	6.28996	1.40907	7.44282	7.66469	3.09977	3.70885	8.98027	4.10026	9.48386	2.25601	3.0751
0294E	Control	no	no	9.77316	7.18204	5.0969	4.3932	8.39102	10.5216	8.64273	10.6825	7.53552	2.97791	7.5596	8.5906	7.04916	11.5956	6.83258	6.86571	11.3033	3.74676	10.3022	5.52142	4.49797	10.2267	10.5632	9.7986	12.3515	10.2935	7.24068	9.20567	5.7162	10.4098	7.35357	1.73415	9.15748	1.98575	10.0441	8.06913	1.5865	8.1137	7.47455	1.79474	4.05308	8.29827	4.58854	12.2608	3.60127	3.88761
0958E	Control	no	no	7.90053	5.29217	2.8435	1.63868	7.1458	8.59664	7.47822	9.59984	5.58871	2.16964	4.86921	5.46511	6.241	10.6589	6.65959	5.983	9.63242	2.267	10.1178	5.34807	3.16015	5.90261	7.81788	6.00259	6.09185	5.77973	6.09127	8.66504	2.61768	7.65701	3.68858	1.60221	8.792	1.94251	8.48467	3.93045	1.30254	7.197	6.1824	2.40632	3.43017	8.17574	3.00332	9.45943	3.0797	0.91137
0288E	Control	no	no	11.0254	8.43999	4.68273	5.92793	7.63198	8.34111	10.118	9.96451	7.45354	1.9203	5.93234	6.84724	6.38067	10.8285	7.05602	7.5533	9.78995	2.68046	9.75507	5.90839	3.42989	9.28262	8.94805	9.70164	10.0314	7.94123	7.94	9.04738	6.24186	8.50005	4.74819	1.56621	9.31622	2.02138	9.48585	6.62604	1.39484	7.07125	6.18605	3.08705	2.98956	8.03761	3.35556	13.2176	2.97386	1.65321
0973E	Control	no	no	9.40443	7.07361	2.47829	2.96337	8.66142	10.7393	10.6378	11.509	7.50238	4.01318	7.80302	7.81984	6.76829	11.0138	6.54488	5.83214	10.5534	3.46968	10.5916	4.79505	4.86082	8.88169	13.1409	10.8422	11.3697	8.79013	11.841	9.06833	3.50466	10.3259	7.98156	2.1431	9.90327	1.77393	9.66055	11.2301	1.19072	7.59328	6.17872	2.51693	4.29761	8.18465	7.37028	11.1936	5.73486	2.60113
0967E	Control	no	no	8.22428	6.22288	2.23349	1.95124	9.04727	9.3305	9.73155	9.91828	7.55998	3.42653	6.42673	6.92345	6.81916	11.0611	6.70143	6.60638	11.3093	3.51535	9.95532	6.25959	4.3783	7.45272	9.10572	7.18604	7.81866	9.3414	7.50888	9.17074	2.37997	7.76539	7.96848	1.66705	9.99092	2.1841	9.02129	6.93404	2.27546	7.46564	7.26044	3.03915	4.21205	8.33017	4.069	9.60107	2.89307	1.97283
0921E	Control	no	no	10.4283	6.83444	5.59711	3.8215	8.40411	9.757	10.4922	11.4681	6.84372	2.72164	13.7433	8.43058	7.24829	12.3388	7.44829	7.38143	12.0489	3.52335	10.512	6.12781	4.36817	10.219	8.71376	10.5135	12.9289	9.22802	7.19459	9.38943	4.36592	8.55398	4.4081	2.25535	10.2904	2.45851	9.95626	5.91895	1.93639	8.24234	7.65001	4.44906	3.453	8.42083	4.45064	11.0673	3.03337	2.92503
0933E	Control	no	no	9.28955	6.77365	5.76355	2.79062	9.24227	9.93096	8.50756	10.4069	7.27353	2.3892	6.49526	7.28362	6.97198	12.0223	7.15142	6.64688	10.5819	3.25604	10.4346	5.35358	4.08792	9.90938	9.06427	8.26775	9.99966	8.74754	6.80205	9.54753	2.71727	6.67263	5.51912	1.85465	9.49605	2.30965	9.73659	6.41681	3.07486	7.84511	6.71585	2.95845	3.99483	8.25317	5.31102	10.0737	3.84403	2.61806
0930E	Control	no	no	8.91458	6.32686	3.57465	3.13442	8.63389	9.77015	8.20461	10.5853	7.6598	2.84673	6.01552	7.32221	7.01039	11.5784	7.38861	7.26708	10.5162	2.83661	10.2085	6.28234	4.22674	8.20526	9.15622	7.01025	9.26174	7.88611	7.30798	9.4279	3.18726	8.50194	3.78016	1.99882	9.47221	2.28899	9.15782	6.54994	1.32842	7.63563	8.19463	2.97591	3.98968	8.81399	3.59254	9.19712	2.97688	1.90666
0263E	Control	no	no	9.84501	5.84028	2.75091	4.39112	7.90319	8.02555	8.94261	10.2526	5.64136	1.91596	5.48911	6.306	5.84652	10.763	6.67637	6.87046	9.5403	2.13134	9.73423	4.98186	3.44303	9.68072	8.29471	6.25324	10.3582	8.38637	7.23645	9.01167	6.30199	7.0235	3.59935	1.48642	9.28224	1.76565	9.49112	6.88013	1.14222	7.52055	7.0801	2.90925	3.39119	8.09748	3.14529	11.6992	2.72843	2.14236
0917E	Control	no	no	9.31493	7.09182	4.92828	3.47832	7.81986	8.78955	7.70587	9.93442	6.40783	2.17541	5.84982	7.16035	6.34971	11.2584	6.55574	6.77977	10.4042	2.17758	9.99183	5.77578	3.94914	9.31063	8.84267	9.56133	11.0792	8.38034	6.36817	8.94202	4.14715	7.52878	7.05546	1.81981	9.29424	1.97226	8.94312	6.14464	1.04561	7.52336	6.15454	2.36815	3.42144	8.36135	3.09709	10.2946	2.54078	2.69001
0946E	Control	no	no	8.57171	6.48716	4.43772	2.41153	8.14405	9.75621	8.37143	10.5214	7.54163	2.61334	5.98914	6.35099	6.81474	11.5328	6.77014	6.71583	11.0387	2.78043	10.1977	5.33015	3.88378	8.92678	9.97089	8.04969	10.5942	7.67888	9.63295	9.17676	2.37285	7.9785	6.29882	1.77851	10.1989	1.76558	8.92137	7.32683	1.16006	7.77882	7.33512	2.64951	4.44765	8.17779	4.20687	10.5512	3.75046	1.95356
0918E	Control	no	no	8.9622	6.16802	5.41865	2.7041	8.53681	9.2255	8.45849	11.1196	6.84915	3.6301	6.62228	7.52189	7.22213	11.6737	7.20073	6.89667	10.7658	2.87553	10.5966	6.54476	4.77998	10.3724	9.15902	8.03853	11.2138	9.12478	6.97535	9.24403	3.03869	7.4931	6.41845	1.77252	9.41203	2.14841	9.04649	6.08433	1.67009	7.93033	7.79551	3.32846	4.09574	8.73059	3.75775	8.84276	2.82225	2.78979
0284E	Control	no	no	10.6603	6.81377	3.92516	5.12454	8.92763	9.05328	9.14556	10.7503	7.5033	3.6125	6.40038	7.25306	6.38499	11.5193	7.12511	7.53587	10.6919	3.17758	10.1423	5.22469	3.61734	9.60082	9.08186	7.55049	11.8852	9.14777	7.06332	9.21025	6.12973	7.09469	3.46353	1.87492	9.87265	1.61566	10.2937	5.84387	1.73357	7.54239	7.05129	2.40762	4.55583	8.71239	4.31042	12.8289	3.45198	2.05159
0937E	Control	no	no	8.20749	5.66413	3.7472	2.39696	8.6351	8.70785	7.67797	10.3065	6.90914	4.055	5.70005	6.36927	7.36954	10.8721	6.92243	7.30835	10.4311	3.6359	10.0683	6.04877	3.81301	6.67481	9.10153	8.24224	6.3661	7.34258	6.68113	9.01505	2.83745	8.56887	6.64144	1.97827	9.16554	2.79424	9.14051	5.35977	1.04816	7.49644	6.7465	2.75723	4.17436	7.83951	4.53835	8.81291	2.18367	1.47685
0299E	Control	no	no	9.05712	5.95988	3.43745	2.66796	7.64011	9.93177	9.03098	10.4896	6.89005	2.90257	10.9178	6.94471	7.21751	11.5541	7.00903	6.887	11.5671	3.07604	10.141	6.36604	4.21744	9.84261	9.593	8.91473	12.1504	8.8208	7.22688	9.1844	3.54638	7.40437	7.84391	1.7239	9.53962	1.86717	8.77798	6.82433	1.38842	7.91113	7.53681	3.55136	2.88585	8.07626	5.38917	9.35499	2.53872	2.2627
0935E	Control	no	no	9.43137	7.19674	4.47923	2.46939	8.44056	8.3302	9.32002	9.82552	7.00729	2.81979	4.62582	5.86924	6.54512	10.8685	6.9991	6.98537	9.21615	2.92292	9.836	8.03975	3.67164	8.1897	8.58758	7.33734	9.84435	7.66938	6.21316	9.50577	2.89922	7.75991	4.52739	2.24025	8.9428	3.6095	8.96522	4.55807	1.61602	7.37992	6.54657	2.79979	2.95393	8.31469	2.86277	9.30606	2.17795	2.61956
0293E	Control	no	no	10.6969	7.01898	4.89065	4.63827	7.97637	8.44198	7.54157	10.1372	6.75096	3.133	6.81535	8.10238	6.66946	11.6295	6.76049	7.17564	9.77343	2.20453	9.89217	6.44065	3.74862	11.1161	9.08787	9.31805	13.3574	10.456	6.93412	9.23836	6.2312	8.04892	5.23857	1.71931	9.28835	2.65027	9.53608	5.97061	2.17132	7.41839	8.07063	2.49222	3.41215	8.05091	3.02425	12.5823	2.68629	3.48911
0977E	Control	no	no	9.71233	6.2763	3.37117	2.63732	8.25861	8.65044	7.99407	9.948	7.44997	3.06756	7.28226	7.37054	6.25039	11.1448	6.26327	6.18751	9.52483	2.64269	10.1374	5.06081	3.77556	11.469	9.20718	9.97525	13.5848	11.7065	6.77872	9.12972	3.02826	8.72464	3.68174	1.93861	12.0224	1.5559	9.31451	6.68728	1.53522	7.33677	7.03344	2.52677	3.07593	8.40505	3.61029	9.64616	2.66968	2.96022
0919E	Control	no	no	7.89377	5.18311	4.22807	2.56466	8.15936	9.5003	9.35603	10.6303	6.67185	1.9566	6.11542	6.41109	6.50145	11.0044	6.60825	6.15907	10.2238	3.91749	10.3693	5.15641	4.05707	8.61641	8.57817	8.67856	9.89173	7.88343	5.97646	9.27236	2.09706	8.80009	5.03199	1.63064	9.82769	2.2938	8.63746	6.42844	1.22488	7.62394	7.48264	3.74135	4.00547	8.11781	4.09342	8.92489	3.16202	2.09162
0953E	Control	no	no	8.12153	6.46283	4.21575	2.43597	9.24781	9.70417	10.983	9.66635	7.93901	2.8052	6.11423	6.55851	6.92512	11.2012	7.23033	6.76473	11.1094	3.50995	10.2065	5.81468	4.51916	8.40196	10.9222	9.45804	8.48671	7.11872	10.0633	9.2716	2.5274	8.31014	7.21264	1.5825	9.44704	2.31931	8.80933	9.37972	4.14199	7.34873	7.5871	4.00958	4.16733	7.77958	3.92981	9.27835	2.69667	2.27017
0914E	Control	no	no	8.62207	6.00661	4.10436	2.49715	8.34238	9.13029	9.35074	10.3081	7.55922	2.92843	5.48111	6.65434	7.04003	10.9731	6.33797	6.43375	10.3052	2.60141	10.0221	5.74325	3.92878	8.17935	8.92443	7.09938	10.0336	7.47117	7.31549	9.11214	2.24134	8.11568	3.86343	1.48821	9.39653	2.23035	8.75705	8.94459	2.15931	7.5895	6.98459	3.07635	3.64455	7.61036	3.94017	9.76236	4.56311	2.97823
0934E	Control	no	no	8.19203	6.10145	2.76583	2.55358	8.08109	9.15292	8.80569	10.1966	7.18736	2.30546	9.18745	6.23307	6.96668	11.4024	7.53878	6.82681	10.1921	3.31423	10.057	5.83426	4.15654	6.37712	8.67313	7.5283	7.98429	6.87419	6.05325	8.98096	2.89968	9.85193	4.39132	1.6828	9.23416	2.3718	9.23905	6.88165	1.4455	7.94253	8.03371	4.14746	3.45453	8.75366	3.65357	9.53255	2.66985	1.28846
0952E	Control	no	no	9.28709	6.23679	5.84262	2.56769	8.60031	9.6367	8.77906	9.58108	7.49772	4.61828	13.3389	8.83167	7.73972	11.8422	7.19574	7.42278	9.67851	3.41442	10.1849	6.88156	3.98296	10.0182	9.88485	8.69282	11.4036	8.1148	6.9506	9.35954	2.86883	8.53889	5.9695	2.36965	9.53645	2.27804	9.80887	6.40375	2.19596	8.10689	7.8147	2.76796	3.82982	8.57484	4.50796	9.43446	2.90712	3.05963
0927E	Control	no	no	9.59483	6.73726	4.33515	2.92105	8.05442	9.04864	8.31619	11.1033	6.72525	3.87604	5.82374	6.73074	7.55166	10.561	7.05876	7.44578	12.3673	3.24924	10.6803	5.61238	4.40147	9.87789	10.8247	8.92122	10.819	8.44624	7.50538	9.65865	3.20721	8.17105	4.32465	1.4195	9.2608	2.18249	9.46457	7.7902	2.26155	7.6885	7.96537	3.31201	4.17333	8.24691	3.8226	9.26874	5.04612	2.48615
0906E	Control	yes	no	9.75674	6.29508	6.60026	3.15515	8.87021	9.17667	8.75252	10.4923	7.73699	2.69495	6.52742	6.54908	7.76259	11.8666	6.75521	6.23073	10.2057	4.26835	10.1274	7.46178	4.16312	10.9795	10.246	8.43278	12.3558	9.01697	6.92888	8.93149	3.43636	8.94782	6.28127	2.99414	9.52294	2.31886	9.61421	6.25456	1.57458	7.7746	7.25538	3.09432	3.25857	8.70839	3.47109	9.66234	2.96011	3.05305
0936E	Control	yes	no	8.30824	6.21109	3.97443	2.25374	7.04126	11.0126	8.53179	9.94562	5.98097	2.28328	5.90244	6.44723	6.09996	10.6936	6.3298	6.49063	10.0847	3.04979	10.231	6.56931	3.56858	9.1078	8.93172	8.00738	5.76563	5.66158	7.30568	8.79674	3.28589	7.58675	6.78943	2.13778	9.46985	2.22474	9.18528	7.25669	2.4542	7.44743	7.19783	2.8452	4.21906	8.28088	3.65461	9.42719	4.50409	1.98034
0943E	Control	yes	no	8.41421	6.43055	4.4603	2.35994	9.01559	9.47675	8.02271	9.43183	6.45041	2.76759	6.22528	6.46871	6.63517	11.0183	6.45578	5.59007	10.3326	2.74524	10.1574	6.28434	3.87452	8.09526	9.25543	8.43233	9.23141	7.69348	6.34785	9.06457	2.0211	9.44907	8.23615	1.83581	8.91255	2.87658	8.86847	6.82004	1.63846	7.53544	6.64806	2.69918	3.53308	7.65001	3.44682	9.30175	2.66668	3.17519
0298E	Control	yes	no	9.25765	5.81593	3.90456	2.73263	8.42322	8.81928	9.52542	10.2594	7.14774	2.64053	6.55743	6.87995	6.9344	11.3083	6.46802	7.42931	9.92977	3.14457	10.0783	6.99905	4.09462	10.3192	8.97186	8.12484	11.9385	9.82989	7.65571	9.31941	2.19432	9.14145	5.77109	1.51333	9.18529	2.39087	9.72104	6.15664	1.34977	7.83792	6.96026	4.90323	3.641	8.36267	4.08089	9.68688	2.11645	3.04903
0980E	Control	yes	no	9.6287	6.86892	3.04744	4.32298	7.50437	8.45441	8.53893	10.9214	6.53983	2.68132	6.41385	6.40027	6.60181	10.2473	6.73668	6.73961	9.36322	3.16675	10.1454	5.26165	3.21639	8.37657	9.26354	8.65466	10.3471	7.8862	8.79308	8.68407	6.08092	9.60272	4.24635	1.84651	8.83022	1.85162	9.19155	7.31282	1.84036	7.25323	6.81025	2.77364	2.75901	7.83619	4.30913	12.3163	4.14616	1.86516
0975E	Control	yes	no	7.00827	5.63847	1.94103	1.78348	7.85676	8.81651	8.05864	10.5526	7.12023	2.4187	6.17153	6.79453	6.86543	10.9683	6.70344	6.33207	10.2694	2.96493	10.2181	5.81487	3.75525	7.47589	8.97764	6.24893	8.4633	7.17943	7.15077	8.90442	4.16214	9.04955	7.81065	1.78441	9.62186	1.6675	8.64037	6.21889	1.32181	7.33493	7.57082	2.59809	3.571	7.94948	3.53097	9.60186	2.65678	1.37523
0920E	Control	yes	no	10.3023	7.30168	5.31774	3.26123	8.54629	11.3589	8.06133	9.91875	7.58925	3.11921	6.09755	7.68444	7.08338	11.9869	5.8899	6.75943	10.0403	2.83877	9.86835	6.02236	3.87665	10.5218	9.75327	10.7573	13.5416	9.94103	7.65666	9.09512	5.62082	12.1174	8.78602	1.83368	9.39932	2.01384	9.55706	7.77326	1.3382	7.68182	6.36951	2.43578	3.56357	8.85067	4.56985	10.1299	4.63162	3.70704
0963E	Control	yes	no	9.42165	6.3325	2.91054	2.53163	8.25771	9.96344	10.4138	10.7088	7.13911	1.94601	6.81361	7.71382	6.47071	10.8691	6.5394	7.30342	11.4126	4.01086	10.5727	6.10262	3.87145	7.1342	11.8328	7.18585	7.91091	5.90235	7.7224	9.0722	3.9364	7.40509	5.51752	1.79593	9.38875	1.70232	9.51179	9.71004	1.76223	7.74025	7.49728	3.37924	4.63494	8.58658	5.17512	10.3897	5.26793	1.59684
0965E	Control	yes	no	6.25206	6.00772	1.65949	1.58767	7.13069	8.42306	10.5068	9.48143	7.77307	1.73414	5.2875	5.53406	5.20824	9.69136	6.06058	5.18665	8.77336	2.119	9.44749	4.10657	2.36198	7.12719	10.0302	7.3706	9.78257	7.56955	8.69265	7.86963	2.17853	7.42842	5.23327	1.6791	7.92143	1.40764	7.80212	8.06775	1.61572	6.61055	6.53702	2.45935	3.89893	7.72283	3.02732	7.4587	2.37505	1.42845
0954E	Control	yes	no	8.80535	5.9479	3.48017	2.14672	7.54521	9.10185	8.6873	10.5408	7.33046	2.80951	10.0035	6.74815	7.06168	11.0296	6.81373	6.60931	10.5387	3.56339	9.88322	6.15796	3.14164	7.11598	9.47036	8.74222	8.77441	6.82921	7.82465	8.84721	3.90725	10.5373	6.40159	1.52863	9.0703	2.25121	8.90824	6.17233	1.22653	7.55124	7.73352	2.30808	3.27524	8.67839	3.43697	9.16654	3.23241	1.66266
0981E	Control	yes	no	7.70903	6.60655	2.34693	2.30298	7.8577	9.02614	8.64321	10.0025	6.73599	1.95328	5.73091	6.4938	5.80058	10.6939	6.61948	6.96156	9.50197	2.37988	10.0891	6.86002	3.75251	6.10657	8.88229	8.31956	5.93284	6.69092	9.08142	8.84253	3.63251	9.33048	7.04974	1.78019	8.45885	3.33322	8.67698	6.68307	1.60546	6.99119	6.84838	3.33574	3.95625	7.57017	4.53411	10.2375	3.2465	1.61113
0290E	Control	yes	no	9.46183	6.34863	3.99168	3.71239	8.38946	9.4293	7.97144	10.8797	6.93891	2.72926	12.9642	7.45429	6.07991	11.6122	7.60194	7.53453	10.7055	2.47403	10.1037	5.64069	4.04819	9.91556	9.32646	9.53431	11.1017	9.54392	8.12321	9.06605	5.98061	9.43733	3.71444	2.02307	8.96993	2.01135	9.70869	6.9148	1.54047	7.28946	7.41519	2.37163	2.89358	8.12427	4.01149	11.3544	2.39657	2.37912
0961E	Control	yes	no	8.79715	6.6045	4.6171	2.02883	8.08407	9.92164	8.89202	10.483	7.33461	3.04409	5.53939	6.82361	6.65754	10.974	6.79116	6.8413	10.8062	3.23003	10.0819	5.59988	4.02926	9.29707	9.89161	8.25681	11.4893	8.39839	7.85919	9.26925	4.99715	9.2808	5.99915	1.7384	9.55981	2.14874	9.23221	8.02753	1.69047	7.8801	7.6354	2.4005	3.77177	8.27867	4.93575	9.77781	2.89586	2.24647
0964E	Control	yes	no	10.874	8.51726	4.85132	5.07059	8.15209	9.00979	7.6449	10.2698	7.12828	2.60449	6.09443	6.74146	6.72232	11.2028	7.22259	7.33325	10.8929	3.43008	10.1361	5.2618	3.67904	9.36247	9.33698	7.67683	11.9838	8.08727	6.77308	9.07177	6.03498	6.64624	4.32222	1.49066	9.41609	1.85458	10.2311	5.71952	1.90551	7.66212	7.91708	2.32823	3.19209	8.37752	3.29441	13.4135	3.04962	1.69793
0960E	Control	yes	no	8.08465	6.41162	3.40889	2.15066	7.5549	9.67241	9.17174	10.6471	7.22212	2.63698	6.33011	5.98148	7.11088	11.4268	7.12364	6.89125	11.8698	3.12805	10.053	7.54475	3.96178	7.32264	9.07252	6.27563	8.83287	7.2195	7.89072	9.19149	3.25914	7.65724	7.14233	1.83593	9.39765	2.27999	8.79561	6.24495	1.43785	7.70041	7.46235	2.68581	3.82551	8.40761	3.76554	10.34	3.21842	1.66957
0966E	Control	yes	no	8.71928	6.88518	3.92005	2.25506	8.2466	8.953	7.8697	10.2333	6.97149	2.83526	11.8343	7.24534	7.13013	10.8924	7.41017	6.16803	11.6984	3.34832	10.157	5.80313	4.35028	8.7609	9.0298	8.28877	12.2345	9.46212	6.14162	8.98265	2.49332	8.0347	8.63471	1.55636	9.9256	1.81102	8.77303	5.90939	1.53578	7.83706	7.09946	3.06082	4.01434	8.32964	3.74029	8.27449	2.37727	1.91024
0969E	Control	yes	no	10.248	6.97771	3.1053	4.51704	8.04985	9.08735	8.0326	9.60515	7.90788	3.33058	6.40951	7.05842	6.99317	10.9948	7.27018	6.96802	11.5857	4.31972	10.161	6.08125	3.78215	9.74572	9.2568	9.10715	11.7275	8.95451	7.39637	9.14624	6.00058	8.62118	7.1075	2.08415	9.26855	2.05199	9.1687	6.4431	1.93935	7.82365	7.83215	2.10274	4.12313	8.47523	5.65989	12.0218	2.49084	2.59438
0456D	RVVC	no	yes	10.0695	6.19214	2.78434	3.13034	7.93385	8.85702	9.85251	11.1705	7.2897	1.94425	5.65078	7.40536	6.74139	10.5876	6.76696	5.95276	10.4425	3.56805	10.251	5.92638	3.84197	5.33926	8.2344	7.75184	5.10769	6.41781	5.75908	8.90862	3.485	7.65316	4.94997	1.78724	9.05054	2.11824	9.59005	5.4342	1.20872	7.80573	7.69909	3.72682	4.43421	8.08097	3.10447	10.877	4.03071	1.48832
0223B	RVVC	no	yes	9.28264	5.80551	2.39841	2.21624	7.38405	10.4046	6.72737	10.4484	6.27668	2.46914	5.49994	6.56113	6.50845	10.9274	6.76086	6.31626	10.7831	2.72239	10.6595	6.71694	3.75654	8.55299	8.13913	9.81887	13.2311	8.38754	6.45826	9.38636	2.8764	9.87134	5.36383	1.85017	9.16359	1.55147	9.03883	6.80787	1.81879	8.03189	6.7553	1.59663	3.30779	8.11275	3.13686	9.71982	2.73157	2.67463
0033A	RVVC	no	yes	7.38168	5.469	1.5586	2.51049	7.17938	8.79427	8.84229	10.4093	6.12748	2.02689	6.21731	7.40389	6.10626	10.9388	6.6771	6.60237	11.5487	2.88023	10.0227	5.46483	3.94836	5.01393	11.8054	7.47864	6.91071	5.75907	8.30669	8.05689	3.23887	8.90464	3.80174	1.40375	9.20177	1.67592	8.82762	7.06504	1.20421	7.59461	7.85823	3.09366	3.91124	7.68044	4.12003	9.54631	3.53807	1.1369
0454D	RVVC	no	yes	7.76651	6.097	2.80278	1.82677	9.0191	7.93753	7.66737	10.1929	7.12924	2.60857	5.1472	5.96471	6.56552	10.9049	6.58108	5.73894	11.1362	3.23544	10.3197	4.90722	3.88837	8.21869	12.3394	7.11186	7.55044	6.74454	6.7777	9.12921	2.30755	9.07585	4.17175	1.75104	9.05388	2.41565	9.28681	6.43974	3.05838	7.71037	7.15523	5.21023	3.80441	8.28749	3.12855	9.09684	2.36513	1.49514
0351A	RVVC	no	yes	8.87752	5.68348	1.916	2.1106	8.41608	8.45551	8.54805	10.1544	6.37383	3.04465	5.54645	6.99451	6.55121	11.1633	6.70371	7.02111	9.96673	3.07194	10.2115	6.30632	3.76129	7.22854	8.73745	9.56573	9.4827	7.53368	6.26696	9.20892	2.38817	7.8965	5.30081	1.94343	8.71829	1.95688	9.18439	5.76957	1.31933	7.84364	7.32757	2.63957	3.80617	7.96809	2.77724	9.08556	2.59945	2.66635
0159A	RVVC	no	yes	8.50315	6.93393	4.01756	2.51567	9.06476	9.01631	8.35914	10.7506	7.74889	2.8402	5.91033	7.47157	6.75418	11.5714	6.5389	5.93619	10.7198	2.87606	10.1276	5.95265	4.70367	10.5624	9.34437	6.98013	10.1606	9.38706	6.78053	9.66387	3.21568	9.30543	5.93708	1.95211	9.33636	2.14094	9.33754	6.51226	1.43811	7.36903	7.69043	2.83492	2.20394	8.21552	3.87083	9.95602	2.31537	2.80886
0331A	RVVC	no	yes	8.89173	5.7416	2.83544	1.61696	8.48427	8.70514	9.48344	10.2677	7.20614	3.24026	5.65865	6.81968	7.25997	10.9954	6.62022	6.71361	11.4879	2.68669	10.1688	6.00343	3.44271	6.81465	9.0948	7.6102	7.75528	6.11501	8.62348	9.15558	2.92096	7.94847	6.0942	1.87446	8.12226	2.98134	9.21348	7.34968	1.67071	7.58873	7.4179	3.80684	4.67001	7.85416	5.03654	8.03227	2.59747	1.49875
0084A	RVVC	no	yes	10.7881	6.17589	3.9136	3.81331	7.86619	10.0041	7.82754	9.79129	5.57219	1.92388	5.84739	6.16629	6.8945	10.6706	6.87089	6.64268	10.1126	3.04487	9.64538	5.71657	3.90725	8.58096	10.0137	7.9858	9.87771	7.76712	7.4766	8.84549	2.6373	8.29359	5.7533	1.65895	8.49191	1.94169	8.47041	6.29	1.53687	7.32383	7.42307	2.85895	3.38136	7.79189	3.24372	9.26295	2.94166	1.63936
0483D	RVVC	no	yes	7.94911	6.31616	2.88203	2.15453	8.71399	8.39822	7.91372	10.1338	7.76135	3.90333	6.4951	7.52538	6.90028	10.8882	7.34361	6.9425	10.0297	4.1652	9.83953	7.89098	3.40444	8.55876	8.89402	8.59478	12.7111	8.42626	6.85818	8.93609	2.43173	8.24651	5.58362	2.03692	9.05783	2.20966	8.85814	6.03497	1.77148	7.47521	7.76071	2.91709	3.4988	8.54495	4.04825	9.87916	2.41238	2.29213
0185A	RVVC	no	yes	9.44492	5.82885	3.23809	2.353	7.81254	7.63395	6.75815	9.38097	6.27342	2.57408	5.73345	6.65167	6.21791	10.6707	6.3011	5.9933	10.5155	2.43228	9.69222	5.35467	3.31222	7.72234	8.36082	9.34238	10.8239	7.54938	6.41329	9.03578	2.95624	7.59151	3.11811	1.68527	8.62829	2.35802	8.83406	5.13442	2.2496	6.8173	6.4959	2.29592	3.04739	7.28381	3.11176	8.99059	2.04576	1.91965
0049A	RVVC	no	yes	9.97772	7.35322	2.98068	4.13145	8.18025	10.3415	8.43774	10.2104	6.99359	2.4989	6.9246	6.98287	6.9448	11.1528	6.11667	6.38571	11.1244	2.59482	10.2108	7.35043	4.15727	7.9149	9.8557	8.29322	11.6623	7.87627	6.26061	9.51257	5.82937	11.0616	7.39524	1.95557	9.33481	2.53978	9.90225	5.80132	1.36131	7.6832	7.02346	3.16541	3.68637	8.41345	4.24113	12.4897	3.36919	2.22317
0236A	RVVC	no	yes	9.61337	6.43376	3.51278	2.12724	8.0119	9.12502	10.0295	9.95507	7.43517	2.07383	5.71693	6.57148	6.72607	11.2917	7.05378	6.76747	11.9594	3.1179	10.3337	5.87461	4.44646	6.8368	9.11684	7.16546	7.36028	6.74102	7.56315	8.97731	2.60265	9.00106	7.44172	1.74182	9.63285	2.35302	9.7557	5.31883	1.84275	7.50658	7.4581	3.63609	5.14438	8.07655	3.99577	9.74591	3.40046	1.3552
0396D	RVVC	no	yes	7.38468	4.62001	3.22364	1.66341	7.25002	8.40888	7.95302	11.0827	6.85998	2.67598	5.02691	5.83119	6.46265	10.9433	6.43957	6.11348	9.72596	1.98422	10.3844	6.07197	3.72238	8.22791	8.60926	7.54536	8.36521	7.08306	6.5245	9.11442	2.26541	7.80514	5.22471	1.57529	8.83833	2.26833	8.88407	6.42812	0.9857	7.43051	6.7175	3.02361	3.40975	8.01117	3.04412	9.29278	3.66696	1.81712
0443D	RVVC	no	yes	9.76396	7.06583	2.57689	4.0555	7.81838	11.6138	8.36642	11.1086	6.86875	2.34615	6.11738	7.67361	6.52806	10.7292	7.28815	7.3537	10.4547	1.99833	9.78468	5.31679	3.49085	8.79973	9.60665	6.94865	9.86878	8.18891	7.06476	8.99752	5.59586	8.23807	6.17915	1.56847	8.45023	1.81505	9.13597	5.72279	1.23463	7.43842	8.01142	3.02947	2.43095	8.15107	2.91985	11.3054	2.80458	1.4992
0052A	RVVC	no	yes	9.79578	6.06471	2.05286	3.03593	7.64885	8.72181	8.37453	11.3518	7.06796	2.85464	6.7427	7.78882	6.45646	11.0312	6.52465	5.78354	11.3994	2.73349	10.1541	5.76605	4.48361	7.16004	9.58721	10.121	8.4479	7.69511	7.15553	8.95744	2.98325	7.6182	1.86055	1.83687	9.0728	3.00877	9.67381	6.50216	1.16051	7.80463	7.25389	3.01412	3.82	8.07267	3.62764	10.048	3.02696	2.10753
0450D	RVVC	no	yes	7.92852	6.68414	3.6922	2.59993	8.22109	9.04271	7.66529	10.6117	7.47376	3.51991	9.94721	6.14599	7.4353	10.8001	7.00105	6.78234	10.9945	2.53176	10.2953	5.39845	4.22582	7.13531	9.48608	8.37797	9.63883	7.01335	7.20688	9.72357	3.13301	7.60965	3.89166	2.09069	9.10223	2.74479	9.13126	6.61791	1.82615	7.75127	7.3939	3.41103	4.22152	8.04264	4.06623	9.3595	2.73175	2.08712
0219B	RVVC	no	yes	11.3091	7.38699	4.44222	5.91356	7.9356	8.56026	8.03758	10.4383	6.7532	2.75137	6.47057	7.90753	6.95675	11.124	6.89256	6.62259	10.8496	2.50432	10.0598	6.03905	3.56672	9.94283	9.17576	9.40035	11.305	8.47542	6.51101	9.2536	6.21254	8.61621	2.98257	2.20438	9.25729	2.30547	9.56674	5.46757	1.50393	7.55759	7.51662	2.32068	3.18548	8.47483	3.35412	13.185	2.91106	2.36292
0183A	RVVC	no	yes	9.61171	7.2148	4.1061	2.4641	8.27487	9.49541	9.10055	9.56686	7.23529	2.58973	5.96008	6.57138	6.44896	10.9471	6.58187	6.06483	10.1904	2.60724	9.95904	5.58045	3.72204	8.7358	10.0393	9.94058	7.72788	7.68405	8.6681	8.99536	2.76	7.99097	4.62434	2.03825	8.42179	1.94258	9.10277	8.02681	4.09413	7.15941	7.75982	1.99366	3.54242	8.07878	3.53983	9.7048	2.53733	2.23479
0122A	RVVC	no	yes	7.75691	6.33836	3.45866	1.94495	7.78293	8.3164	8.00111	10.0421	6.90625	2.27458	5.60431	6.40031	6.83076	11.0433	6.80687	6.36842	11.4121	2.50387	10.1305	6.61584	3.61372	6.68995	9.33701	7.66111	6.10769	6.18634	6.41224	9.5015	3.0879	8.81114	4.39515	1.85278	9.09143	2.93546	8.89048	6.17469	1.52254	7.63125	7.51645	4.20478	3.90281	7.95658	3.60593	9.29893	2.51824	3.35474
0337A	RVVC	no	yes	9.83446	6.57078	6.1777	2.75251	8.84541	8.97715	8.28127	9.99991	7.06147	2.70249	5.07488	5.87622	6.85391	11.2533	6.62003	7.1767	10.7283	3.16999	10.0431	5.4249	3.74081	10.3979	8.13051	9.06294	12.6352	8.3546	5.51933	9.29437	3.63509	8.49209	4.9221	1.81566	9.25544	2.13358	9.30635	5.25543	1.44487	7.37988	6.84718	2.43454	2.6672	7.92789	3.32787	9.39535	4.47499	2.79303
0324A	RVVC	no	yes	10.7761	7.03818	3.63302	3.15091	8.33022	9.54088	9.30199	11.1197	6.94578	2.08638	6.26412	6.30732	6.48048	11.4935	6.9525	7.19106	11.4182	3.53769	9.97962	5.58825	3.27822	7.70729	8.58465	7.42966	9.28651	7.57063	7.09348	8.4445	3.36085	8.55553	8.58798	1.52616	8.23401	1.99773	9.8925	6.30759	1.64072	7.41389	7.46822	3.38439	4.25806	8.52524	3.8232	9.69816	3.96032	1.65161
0452D	RVVC	no	yes	7.79289	6.75117	4.04304	1.96334	8.56366	9.21121	8.90835	10.1305	7.30625	3.19332	5.71482	6.37522	7.22558	11.2452	7.11839	6.8425	11.4747	4.35074	10.1226	6.16722	3.7683	8.49336	9.23517	8.80699	10.3249	7.66826	7.19618	9.3794	2.77163	8.30067	3.43996	1.61653	8.81044	1.94766	9.17139	5.6784	1.15994	7.58359	7.42845	3.1399	3.13634	8.40379	3.43886	9.73417	2.46319	1.89278
0405D	RVVC	yes	yes	10.0567	6.16156	3.84364	4.87285	7.67723	8.18427	7.15029	9.36542	6.6715	1.71314	5.51367	5.3143	5.76298	10.3655	6.25937	7.06451	10.3597	2.86697	9.60499	5.48615	2.66252	8.63219	8.8579	7.45348	9.70999	8.00536	6.45177	8.68632	5.43384	9.49023	4.89389	1.67426	8.80264	1.51899	9.0932	5.18918	0.84853	6.82513	6.64675	2.69859	3.17008	8.32144	2.71878	12.414	2.48511	1.48966
0559D	RVVC	yes	yes	9.27113	6.4235	5.47844	2.19732	8.53221	9.2771	10.2905	10.4442	8.08293	2.87424	6.25263	6.9805	6.64607	11.4047	6.81743	7.04645	9.7877	3.86535	10.1472	5.69046	4.46612	9.29348	9.24872	7.56161	10.142	7.89898	7.62202	9.44594	2.29203	9.74009	6.85624	1.93388	9.495	2.89163	8.73707	6.10742	2.26799	7.39738	7.84737	5.2491	5.59331	8.49264	3.89735	7.68129	2.23381	1.99329
0466D	RVVC	yes	yes	8.9813	6.17721	5.03532	2.37048	8.65125	8.51984	7.15628	10.6228	8.10576	2.56925	5.89366	6.89485	6.46752	11.0664	6.40448	5.48586	11.0312	3.52711	9.9543	6.50455	3.70778	9.0508	8.35878	7.08039	11.3565	7.87656	7.30123	9.04299	2.43445	9.61796	7.33148	1.82551	9.06324	2.22777	8.81904	5.96646	1.45302	7.71228	6.8081	2.47266	3.0372	8.57384	3.8496	9.66581	2.74162	1.87898
0392D	RVVC	yes	yes	8.30849	6.23513	2.11236	2.27193	9.07434	10.4974	9.16317	10.8769	6.59751	3.1631	5.33731	6.01216	6.95608	11.1627	6.94008	6.43077	10.6816	3.65419	10.2386	6.70181	4.50394	6.97218	9.13901	7.90427	6.7537	6.61952	6.74137	9.31893	3.73174	8.06051	4.01431	2.25168	9.73838	3.17744	9.13311	6.18406	1.29338	7.73755	7.74413	2.26633	3.18759	7.8163	3.42958	9.59234	3.38936	1.24906
0827G	RVVC	yes	yes	8.85026	6.4585	4.03241	2.45867	7.97656	9.87028	9.28777	10.1286	6.77815	2.48956	7.30703	7.50874	7.18109	11.0887	7.14104	6.74189	11.3682	3.42663	10.0792	6.22408	3.68416	8.52593	9.76972	8.04816	8.97003	7.7209	7.90679	9.26253	3.11304	8.14456	7.6179	2.08484	9.35073	2.37162	9.43557	6.54767	1.82177	7.85918	8.10951	3.60679	4.14361	8.58196	4.28475	9.32614	3.04896	1.97917
0656F	RVVC	yes	yes	9.51369	6.15501	3.95853	2.57163	8.01765	8.51293	9.16296	10.4467	6.21627	2.62706	5.71955	6.29928	6.66213	10.9436	6.50484	6.62528	11.1005	3.04221	10.3472	5.51208	4.1814	8.40927	9.57796	8.83066	9.20226	7.18401	6.68408	9.08532	2.94101	8.48941	6.14103	1.92215	8.55716	2.47445	9.54631	5.46521	1.80033	7.8435	7.44169	3.03445	3.82358	8.74611	3.33281	9.67591	4.21833	2.20051
0601F	RVVC	yes	yes	8.52171	5.46101	2.37954	1.72133	7.80458	7.9719	7.24786	9.7334	6.5514	2.03707	4.82016	4.97423	5.95222	10.7485	6.27817	5.48897	10.2237	1.96032	9.94488	5.2213	3.47298	5.34368	8.07717	6.08506	6.15283	5.5439	7.14344	8.65252	2.37235	8.81551	5.74346	2.24376	8.61957	2.19303	8.44297	6.55317	1.18568	7.36248	6.56772	2.45984	3.11188	7.46946	2.67016	8.43361	2.83127	1.23071
0306C	RVVC	yes	yes	11.5676	7.34839	4.80333	5.54896	8.2687	8.04434	7.82533	10.6446	7.30536	2.65338	6.80473	7.78021	7.22116	10.9051	6.53041	6.39112	11.0953	2.67392	10.2409	6.53393	3.46274	9.84822	9.17166	10.2956	10.7666	8.48635	6.98252	8.88187	6.55286	8.31035	4.48037	1.86134	8.4043	1.79889	10.0995	6.43555	2.16004	7.42796	6.94377	2.69695	3.42482	7.75911	3.36403	13.6973	2.95433	3.18669
0491D	RVVC	yes	yes	8.11869	6.17148	2.83111	2.26688	7.97561	8.5913	7.80856	10.1006	5.92797	2.70542	5.94221	6.2942	6.43284	10.4825	6.35515	6.0271	9.78326	2.75132	10.0707	5.37133	3.2815	7.60884	9.73451	9.04457	9.32661	6.90364	7.22017	8.70245	2.5178	8.48562	4.29435	1.80514	8.12443	1.6457	8.82201	8.34298	1.43801	7.16051	7.39815	3.18772	2.7701	7.65632	3.12166	9.72273	3.05046	1.85934
0653F	RVVC	yes	yes	9.61507	6.07719	5.5678	2.51795	8.2256	9.3211	7.79514	10.312	7.30742	3.09309	5.83702	5.75521	7.02645	11.164	7.12763	7.85857	10.6522	3.27202	10.1366	6.93424	3.66064	9.79268	9.28005	8.29573	11.185	9.44853	7.57967	9.27265	3.76864	7.18138	6.03233	1.88598	8.5308	2.39284	8.89875	6.03902	1.70835	7.19218	7.40742	2.36897	3.03706	8.50584	3.48006	9.03728	2.80889	2.36219
0814G	RVVC	yes	yes	9.82534	5.87244	4.34179	2.48786	7.94706	9.94906	8.56084	9.40127	7.16363	3.17427	4.95384	6.07111	6.33295	10.9365	6.15306	5.93882	9.23626	3.02607	9.7656	6.35024	3.8144	9.85965	9.42424	8.37019	9.89764	7.43655	7.11076	9.10923	1.96628	8.98494	4.44238	2.0789	9.07927	2.75357	8.55661	6.99938	1.63862	7.24377	7.10989	3.83486	4.76637	7.80048	3.96089	8.69057	2.50523	2.52862
0800D	RVVC	yes	yes	8.73467	6.32576	3.92188	2.13336	7.78994	8.96654	7.0208	11.7353	7.6782	3.19074	5.7589	6.39951	6.90302	10.8574	6.70091	7.05591	11.2189	2.93735	10.4901	5.93022	3.52559	7.0498	9.09853	9.67862	9.20035	6.91369	6.84895	9.40124	2.46137	9.25523	7.74505	1.87138	9.37166	1.81206	9.10268	6.46079	1.80604	7.81107	6.63745	1.76693	2.80795	8.31513	3.40429	9.68356	2.82462	3.49305
0728D	RVVC	yes	yes	8.64366	5.72825	3.54014	2.49477	8.14259	8.11671	8.41512	10.5844	6.46444	2.98849	6.17581	6.65003	6.65196	11.0149	6.92665	6.98836	9.96994	4.37551	10.1399	5.90998	3.94802	9.092	8.62872	9.84213	13.0775	8.88507	6.32699	9.28385	3.15357	8.44942	5.4039	2.25666	8.88234	2.38301	9.02536	5.7083	1.6046	7.55928	6.97688	3.54502	4.04553	7.97747	3.69603	9.05462	2.42465	2.57681
0583D	RVVC	yes	yes	9.50126	5.96891	6.60634	2.94843	7.26559	6.95837	6.41638	9.45378	5.18771	2.65613	5.96668	6.71782	6.56772	11.5528	5.96762	6.38884	8.81593	1.77937	9.06592	5.84728	2.12814	9.90056	8.08037	10.1983	11.8723	9.1359	5.44674	8.22132	4.71823	7.11658	3.8809	1.87367	7.95844	1.31968	8.99131	6.17647	1.73009	6.89126	5.19602	2.26026	4.31943	7.38421	1.94753	9.50838	1.84986	2.92369
0791D	RVVC	yes	yes	10.1232	6.51545	5.54339	2.85904	8.29667	8.73563	6.82045	10.5855	7.06487	1.94684	6.36136	7.0529	6.87965	11.5568	7.14627	6.86793	8.95601	3.362	10.4369	6.74229	3.80893	9.64374	9.17353	8.30207	12.1704	9.60899	6.33494	9.56152	3.31149	8.33584	4.65459	2.17244	10.1763	2.37992	9.36161	7.50584	1.91998	7.72313	7.36034	2.20028	3.56537	8.53481	3.76458	10.165	3.33212	2.33549
0553D	RVVC	yes	yes	11.0801	7.668	6.13706	5.40962	7.6444	9.80422	10.5847	9.96404	6.77925	3.30459	6.18382	7.19847	7.38363	11.5512	7.05693	6.65287	11.2667	3.58764	10.4299	5.18305	3.96425	10.6074	8.60885	8.33695	10.6187	9.32051	5.92392	9.22167	6.41271	10.2452	8.10814	1.86155	8.87443	1.95857	9.8377	5.91865	1.69472	7.65711	6.99674	3.5258	3.50545	8.3805	3.85615	13.0872	3.05342	3.36613
0564D	RVVC	yes	yes	9.25789	6.32588	4.65434	2.16233	8.07604	9.14952	8.45564	9.56627	6.57203	3.29762	5.13048	5.84121	7.05943	11.2184	6.63364	6.73839	11.8996	3.38364	10.3889	6.8499	4.07745	9.56837	10.4283	9.83382	10.1558	8.0853	7.10777	9.29645	3.48069	8.34289	7.85164	1.78192	8.71624	2.66515	9.18483	6.33143	1.51605	7.55278	7.78703	3.34793	3.65389	8.2275	4.14553	8.78372	7.15934	1.9708
0847D	RVVC	yes	yes	9.25605	6.45074	4.53451	2.33618	8.48163	9.40873	8.38278	9.84969	6.66499	2.77301	5.84111	5.90918	6.76157	11.1991	6.96135	6.77051	11.6854	3.18614	10.3074	5.53763	3.76372	8.58993	9.28741	7.76684	9.02566	8.49159	7.55784	9.35909	2.70813	7.91219	6.76357	1.78711	9.50979	1.71586	8.8658	7.17274	2.08488	7.84806	7.66621	4.0795	4.49888	8.41928	4.21287	9.4701	3.262	2.00947
0652F	RVVC	yes	yes	8.57975	6.61719	5.33965	3.20769	7.65549	9.55363	7.25322	10.404	7.94869	3.14958	6.96709	7.44274	6.75195	11.0987	6.52504	6.22248	11.026	2.88942	10.3499	5.54802	4.24594	9.06581	11.1122	9.06722	10.0648	7.99517	9.16614	8.88356	4.39852	8.66027	3.10496	2.68567	9.04026	1.25021	9.7812	6.63973	2.03664	7.45052	7.71719	2.72066	3.58099	8.34598	4.30023	11.15	3.15772	3.0283
0312A	RVVC	yes	yes	8.20585	7.64425	4.17623	2.51604	8.64763	8.73753	9.20035	10.7567	8.06844	2.75522	6.22361	6.28812	7.07288	11.4022	6.9479	6.77816	11.4184	3.23094	10.2352	6.40348	4.12222	8.06734	9.14145	7.53943	7.28229	7.17208	7.23834	9.20181	2.33421	9.79976	7.8017	2.07561	8.36799	2.00093	8.94396	5.67944	1.46721	7.35137	7.83317	3.34532	3.92554	8.07768	4.63204	9.45479	3.01812	1.67436
0393D	RVVC	yes	yes	6.92476	6.57525	1.80882	1.96362	8.23512	8.42904	8.82807	10.0036	6.07976	3.4718	5.32138	5.91708	6.65979	10.9031	6.5241	6.55068	11.4655	2.35732	10.0384	7.34637	4.68692	6.25037	9.04657	6.64954	8.81554	6.96564	6.48541	9.41075	2.21452	8.56567	5.08752	1.95101	8.82351	2.11274	8.75466	7.37464	1.44606	7.10176	6.72177	3.46491	3.22296	7.73125	3.6598	9.36435	2.50891	1.84594
0784D	RVVC	yes	yes	8.29686	6.83452	4.28957	2.48717	7.21248	9.60909	8.14988	10.3016	6.68388	2.11273	6.11108	6.19252	6.73313	11.4689	7.20543	6.42166	10.6318	3.32404	10.5944	5.21533	3.43794	8.14584	11.6395	8.59694	7.53426	7.25696	8.60122	9.13421	4.169	9.04096	5.09041	1.73692	8.60474	2.06512	8.93712	9.36503	3.15827	7.98882	7.93131	2.28538	3.24263	8.46138	4.08021	9.52813	6.31076	1.8808
0832G	RVVC	yes	yes	8.16942	5.69019	3.4426	1.68379	7.52626	8.05521	9.06618	9.43672	5.44232	2.1355	5.68206	6.28946	6.72006	10.423	6.34012	6.35952	10.1655	2.40468	9.71828	5.21609	2.84696	7.34074	8.15336	5.96385	9.7859	7.254	5.94717	8.66826	2.75183	7.25333	6.34841	1.42376	8.16698	2.28908	8.55229	6.688	1.46398	6.94129	7.14558	2.44637	3.22073	7.52449	5.22182	8.80946	2.51709	2.24499
0885D	RVVC	yes	yes	10.7741	6.62143	3.20502	2.72314	8.01874	9.89565	9.64573	10.669	5.6958	3.31604	5.97333	6.28802	7.00459	11.2729	6.55842	6.68905	10.7535	3.54121	10.6204	5.01452	3.7098	9.91027	12.0311	7.95027	8.99098	7.83814	8.69273	9.33211	3.31774	8.02485	5.80394	2.25182	8.92888	2.5085	9.71894	11.3483	2.52379	7.47153	8.1032	2.91027	3.69589	8.20057	3.83201	10.0682	6.51742	1.99023
0810G	RVVC	yes	yes	11.7379	8.21334	7.41399	8.13378	7.7929	9.28874	8.00311	10.0506	5.93734	2.18524	6.75848	6.98338	7.26973	11.8277	6.76071	6.73597	9.7631	3.43203	9.99419	5.48318	3.09086	12.3362	10.0212	10.9396	12.8933	11.4992	6.41668	9.16307	6.16379	7.5936	5.07812	1.64177	11.8064	1.38309	9.84483	7.79293	1.23135	7.95195	7.54193	2.35699	3.45605	8.05964	4.6913	10.4789	2.73338	2.45633
0646F	RVVC	yes	yes	7.74208	6.58095	2.50024	1.93113	7.74358	7.35129	8.62226	9.50708	6.91415	2.05238	5.83557	6.1909	7.53477	10.3379	6.65567	7.46362	9.73646	3.9138	9.86525	5.95282	2.8664	6.53303	7.88323	6.71842	7.18975	7.35364	5.48768	8.62918	2.37366	8.40916	5.51359	1.61224	8.57132	2.15107	8.90325	5.35294	1.33377	7.09528	6.71812	2.44414	3.87922	7.79927	6.08317	9.99556	2.57587	1.28326
0683F	RVVC	yes	yes	8.01456	5.99376	1.62866	2.13743	7.81197	8.3651	7.36696	9.71584	6.88924	2.87496	4.67933	5.54989	6.14273	10.421	5.88968	5.94602	9.925	2.26804	9.58993	5.48961	3.31468	5.54224	8.57668	6.97726	6.86589	5.94132	6.33241	8.83152	2.79503	7.88224	5.075	1.71788	7.97971	2.2427	8.36322	5.64429	1.77389	6.82187	5.77482	2.38866	3.15529	7.52973	3.28603	8.88267	2.85548	1.49709
0379A	RVVC	yes	yes	8.40299	6.92214	2.41671	2.19015	8.03506	9.81724	8.536	10.3385	6.56515	2.67044	5.63743	6.70002	6.92181	11.1579	7.02321	6.42957	10.9849	3.31459	10.4451	6.95835	4.81459	6.37727	9.63086	6.86012	5.35656	6.74593	7.81535	9.64932	2.89105	9.00527	4.55548	1.83196	8.2623	2.14266	9.30011	6.85117	1.38646	7.99413	7.74665	4.02885	4.31761	8.77661	4.14104	9.17421	3.60382	2.13125
0890D	RVVC	yes	yes	9.75258	6.53386	3.93664	2.45447	8.36672	10.3461	8.39864	10.2938	7.50175	2.8702	5.32622	5.62218	6.72774	11.3025	7.09775	6.79955	11.3918	3.32792	10.3485	5.82892	4.5161	7.3356	9.46843	7.78989	7.05183	7.53266	10.3515	9.02264	2.64231	7.9723	8.41439	1.92304	8.72224	2.41115	9.31577	7.51068	1.21804	7.77865	7.55446	2.78994	4.20436	7.79281	3.73597	10.414	2.90465	1.51084
0913E	Control	no	yes	8.42873	6.15911	4.3026	2.34634	8.62086	8.18162	8.14126	10.1638	6.78851	2.44648	8.48972	7.30083	6.49515	11.0643	6.64723	7.05994	10.183	2.958	10.1443	5.57847	3.93901	9.15449	8.65074	9.04482	9.56351	7.49765	6.42529	9.1562	3.15075	8.85146	5.57597	1.89258	9.04781	1.86534	9.26124	6.51716	2.9763	7.4238	6.94165	2.43888	3.83037	8.03081	3.16971	9.1765	3.01183	2.37635
0261E	Control	no	yes	11.8713	7.76723	5.89148	6.59015	9.44108	9.29697	10.8346	10.6392	7.4164	2.84843	7.01366	8.22438	6.96142	11.5067	7.15405	6.84456	10.2973	3.89464	10.3684	5.77093	4.03764	10.7998	11.0465	9.48761	11.8078	8.72951	7.95882	9.41735	6.89567	9.05319	6.88538	2.21174	9.80804	1.76125	10.3901	7.2538	1.85873	8.19201	7.67429	3.41864	4.33376	8.80308	3.86479	14.6604	3.26392	2.92331
0924E	Control	no	yes	8.17688	6.5369	4.45124	2.34568	8.72388	8.97279	8.06834	10.478	6.38075	2.44129	6.63018	6.93725	6.62324	11.0879	6.68071	6.62767	9.8639	3.17342	10.0096	6.41541	3.42441	9.6164	8.47699	7.48446	12.2719	9.18763	6.34318	8.87887	2.10829	8.38818	7.06461	1.96673	8.8672	2.07205	8.9884	7.44664	1.55659	7.28924	7.29893	3.42544	3.93678	7.65785	3.29201	8.10097	2.50201	2.29841
0905E	Control	no	yes	8.52876	6.45392	4.98675	2.63268	8.37276	9.80621	8.58224	11.5864	6.57079	2.97592	6.24896	7.07775	6.71807	11.6928	6.53504	7.23416	11.252	3.48033	10.6234	6.05029	4.89914	9.34566	10.0771	7.77005	12.0719	8.49551	7.0714	9.32896	3.24979	7.80298	8.00651	1.68671	9.51089	2.23469	9.61638	7.90286	1.47423	7.82841	7.44292	3.25649	4.2642	8.06564	4.18255	10.171	4.6156	2.11851
0286E	Control	no	yes	9.85235	7.05916	6.26083	2.85839	8.5314	8.72143	7.91087	10.1395	7.1584	3.28757	5.77843	6.21036	6.61855	11.4932	6.72409	6.46619	9.55369	3.39117	10.1719	6.05335	3.88948	10.5889	9.25084	9.04906	11.8159	9.57365	7.20288	9.15844	2.50724	7.86227	5.24238	1.90759	9.36674	2.30844	8.92892	7.27247	1.55796	7.30497	7.40389	2.95984	4.58793	7.5991	3.37272	9.68767	3.30375	3.86467
0268E	Control	no	yes	7.96516	6.81357	2.05255	2.24351	7.85341	8.89729	11.9107	10.7205	7.63761	2.56994	5.92468	6.24707	6.07171	11.2481	6.09448	5.61438	9.42277	3.53808	10.1383	5.86239	4.2449	8.13341	10.01	8.01938	10.8329	8.01344	7.97354	8.53925	2.78362	8.9884	6.73655	1.90093	9.11238	1.99442	8.68688	9.1533	1.21847	7.18448	6.56909	2.39941	3.44298	7.7835	3.3438	9.70804	3.96823	2.79284
0266E	Control	no	yes	10.062	7.3887	2.39844	2.64434	9.68414	9.43644	10.6672	11.781	7.92119	3.0527	6.44673	6.75748	7.17421	11.3858	7.25503	6.82714	10.9901	4.94011	10.6326	5.75098	4.21179	7.16886	11.4411	9.34841	10.0128	8.07207	8.74182	9.07113	3.15158	11.3828	12.6977	2.11544	8.96127	2.71759	10.6144	7.38166	1.55522	8.52071	6.06195	3.41502	4.22419	9.46228	4.11292	10.699	3.1345	1.5993
0944E	Control	no	yes	7.65549	6.10164	3.49343	2.16803	8.98828	9.16199	9.29243	10.5064	6.43251	3.23014	9.29229	6.99879	6.49337	11.406	6.87756	7.13262	10.6649	3.80371	9.95833	6.26195	4.63886	7.98863	10.3064	8.34026	8.2722	7.1649	8.4464	9.24809	3.9371	9.18445	8.16177	1.9303	9.6684	2.47974	9.01349	7.24823	0.94578	7.46895	7.56533	3.6014	4.19787	8.10449	4.0547	8.44413	2.87465	1.69533
0974E	Control	no	yes	7.17889	6.08063	1.59108	2.0636	7.12374	11.6378	8.65634	9.0985	6.22251	2.18731	5.51001	6.30071	6.28842	10.0772	5.82077	4.8715	8.70757	2.65045	9.75709	5.07048	2.59055	5.66023	8.51493	5.63428	5.14895	5.68276	6.65283	8.03064	3.70073	10.2819	10.7233	1.98842	8.26733	1.83914	8.66353	7.56082	1.67962	6.77638	5.25265	2.65265	3.60266	7.72104	3.36848	8.72744	3.21688	1.62157
0945E	Control	no	yes	9.25789	6.46478	4.79807	2.70367	7.96769	7.87486	8.69037	10.1452	6.20864	2.18487	5.35485	6.57639	6.69568	11.0468	6.27946	6.86719	10.531	3.06751	9.93188	6.05984	3.61291	9.12732	9.23382	8.02574	9.44654	7.50356	6.22885	9.30726	2.85229	7.54694	3.73078	1.58095	8.89415	2.35089	8.98894	6.50404	4.06492	7.34276	6.07596	1.97741	2.61182	8.40718	3.02904	9.59816	2.25104	1.90072
0283E	Control	no	yes	8.64366	6.04631	1.58384	1.7297	7.93942	8.43547	8.44694	10.2908	6.56597	2.82021	5.69571	6.75252	7.04962	10.9077	7.05229	6.22387	10.8404	3.14373	9.89803	5.42243	3.54771	7.34303	8.0759	6.91748	9.2941	7.64261	6.28298	9.05138	2.09817	9.5224	4.34498	1.72002	8.49902	1.59401	8.41907	5.79583	1.60629	7.64954	6.54114	3.19764	4.25578	8.50034	3.94071	8.50051	1.86605	1.18403
0932E	Control	no	yes	9.26277	6.4259	4.85055	2.64081	8.45557	10.5697	9.76182	9.82368	6.34425	2.69266	6.73949	7.59771	6.6011	10.8878	6.17503	6.51257	11.2018	3.82723	10.2778	5.4603	3.1857	10.0923	11.349	10.6861	12.3891	10.15	8.17509	8.96903	3.66225	9.10117	10.1393	1.87428	8.31104	2.34838	9.55714	10.6287	2.00473	7.57318	6.44312	2.46826	3.24848	8.84086	3.75554	9.60204	4.44238	3.54154
0265E	Control	no	yes	10.0582	6.39298	2.78636	3.3448	7.64015	9.03893	9.20936	10.0249	6.81915	2.43258	6.38487	7.40349	6.97718	10.9861	6.6578	7.50794	10.7066	3.89312	10.0087	5.77491	3.24196	9.3206	9.95807	8.5649	12.3957	8.20095	7.83115	9.22581	3.81919	10.6774	6.01936	1.64059	8.89511	1.52511	9.63144	6.9471	1.22613	7.46134	7.39719	1.93223	4.09572	7.62024	3.99246	10.6935	3.00946	2.02243
0925E	Control	no	yes	10.1189	6.53372	6.68325	3.07104	8.15906	8.64199	9.6384	10.4768	6.55802	2.49444	6.51424	7.0779	6.57553	11.603	7.08643	7.30622	9.26143	2.89722	9.82759	6.84771	3.5247	9.69256	9.18507	10.2982	11.7141	8.39095	6.05666	9.12533	3.31497	8.31197	6.47165	1.86564	9.35342	2.00319	9.53133	6.26208	1.38235	7.64773	6.41746	2.15192	4.545	8.32676	3.92566	9.8752	3.06806	3.12877
0271E	Control	no	yes	6.96784	6.13916	1.49103	1.63241	7.5485	8.69275	8.50953	10.1046	5.6531	2.67944	5.20404	6.09146	6.40448	10.8081	6.75159	6.10981	10.677	2.54699	10.1328	5.21037	3.83773	5.22902	8.39788	5.77162	7.04335	5.79035	6.17974	9.2322	2.54059	7.86166	7.30025	1.77904	8.88809	1.89615	8.51279	5.58014	1.57988	7.52159	6.19354	2.94384	3.49563	7.74704	3.16597	8.73913	2.89463	0.97617
0297E	Control	no	yes	10.7591	6.62783	7.30095	3.4253	8.43704	10.1287	10.1893	11.1404	7.12056	2.26559	6.49589	7.15152	7.88978	11.9943	6.91607	6.76665	11.4011	3.4585	10.6116	5.92657	4.40362	11.0961	10.0229	11.0406	13.0686	9.8309	7.46286	9.35592	2.7895	8.07314	5.84927	3.25353	9.31143	1.91903	10.079	6.67279	2.0893	7.95822	8.22381	2.59089	4.18023	8.70184	4.90702	9.83726	3.95848	3.38608
0270E	Control	no	yes	7.87984	6.73578	1.50565	1.62441	8.25205	9.39226	9.03867	10.1494	6.61481	2.47727	5.59339	6.38167	6.15827	11.0092	6.99704	6.40666	9.87833	2.34272	10.1499	5.58879	3.93576	5.65924	9.18039	6.35808	6.78802	6.78995	7.34675	9.35156	2.5526	8.34732	6.64912	1.58922	9.25868	2.01686	8.68887	6.31131	1.51674	7.57779	7.97222	2.24997	3.33448	8.11426	3.51703	8.12699	2.43305	1.96737
0267E	Control	no	yes	7.95209	7.50736	2.5157	3.07756	8.16959	8.67939	9.33639	10.3622	6.51296	3.23131	6.22181	6.81179	6.19816	11.4418	6.60552	6.48946	10.5014	3.21203	10.0215	6.27048	3.67997	5.88159	9.93648	6.75813	7.48209	6.31331	7.92962	8.9977	3.60023	8.21984	7.48801	1.63553	8.84389	2.67183	8.81985	7.47474	1.22231	7.4305	7.23073	3.35272	3.73281	8.00338	4.10481	8.95287	3.14784	1.56578
0940E	Control	no	yes	8.84345	7.07987	4.16466	2.86646	8.03564	8.86807	8.5107	10.8008	6.68319	3.3684	5.78053	6.80575	6.74224	11.2501	7.12277	6.75318	10.4098	2.88369	10.1487	5.28539	3.68001	10.0793	8.91435	9.87879	13.4875	9.18544	6.12162	9.39011	2.64528	8.07365	4.7718	1.94552	10.1139	2.39995	9.58367	5.77141	1.55012	7.72681	6.58358	2.98489	3.56706	8.86555	3.58789	10.2508	2.39283	2.99199
0908E	Control	no	yes	8.14333	6.16617	4.85193	2.43592	8.82288	8.91629	8.0848	10.2911	7.34084	3.30023	5.38088	6.61505	6.42753	11.3178	6.94603	6.54294	10.749	2.64933	10.15	5.57668	4.03211	9.60797	9.1971	9.96789	10.7008	8.00627	7.27994	8.9877	3.25202	6.83743	4.99438	1.79994	8.36633	2.76466	9.18534	7.88139	1.67494	7.36378	7.77097	2.65529	5.14676	7.87056	4.3036	9.70679	2.48976	2.56861
0269E	Control	yes	yes	7.59018	5.84464	1.94922	1.80453	8.25816	9.02987	9.38915	10.3395	7.09672	2.45069	6.62828	7.67233	6.8975	11.1929	6.4912	6.67121	11.4634	3.54986	10.096	6.18783	4.21472	8.91953	11.1445	8.72843	9.76614	8.64135	8.56207	8.60702	2.40014	9.27327	5.05656	1.67958	8.94279	1.98448	8.56321	8.26442	1.4602	7.3853	7.554	3.11815	4.4013	7.98683	3.61984	9.05923	3.62111	1.93131
0281E	Control	yes	yes	8.0024	5.4983	2.3263	1.89993	8.15988	8.42112	7.17455	11.0876	6.47376	2.29969	5.84798	6.35113	5.90999	10.8396	6.17423	6.36899	9.17179	2.61331	9.89429	5.63263	3.48608	10.4008	8.88067	8.04859	12.8515	9.88612	5.97259	8.58282	4.71039	9.64843	6.43722	1.80336	10.4105	1.99643	8.75438	5.82562	3.74907	7.02735	6.58804	2.2997	3.06016	7.75039	2.67413	8.9247	2.78853	2.27187
0947E	Control	yes	yes	8.99422	6.23143	4.51231	2.13921	8.85085	9.01306	9.19211	10.1091	7.37426	3.28679	6.33434	6.23035	6.89005	10.9412	6.39318	6.19229	11.0275	3.47912	10.3819	6.91087	4.34824	8.1211	9.3443	6.75724	9.6279	6.84358	8.92649	8.76953	3.44428	9.31614	6.65939	1.69421	8.9722	2.10659	9.21698	7.64039	1.471	7.73104	7.42314	4.50507	3.98107	7.79211	3.6808	9.32384	4.8165	2.28163
0926E	Control	yes	yes	8.4901	6.99804	6.17479	2.4601	8.32516	8.74828	8.10528	10.9542	8.01885	2.89509	6.07537	7.34317	6.73446	11.2592	6.5581	6.12981	9.8688	3.02787	10.0512	6.4278	3.51537	11.1209	8.72661	8.53849	12.6446	9.56319	7.4189	8.58255	2.58428	8.28855	6.05417	1.97368	10.0788	2.86055	8.4717	6.45992	1.56319	7.26872	7.55657	3.38576	3.88132	7.69804	3.96768	9.85388	2.71489	3.85607
0972E	Control	yes	yes	10.1928	7.93174	3.69758	4.89715	7.42143	7.06427	5.97341	9.84589	7.31103	2.39703	9.39509	5.85769	6.33294	10.4357	6.86414	6.15566	10.1464	2.99222	9.60081	5.12065	3.09382	6.97413	7.83705	7.1069	7.81408	7.44657	6.10427	8.30113	6.01623	8.40485	1.77943	1.73654	8.37326	1.73656	8.33034	5.20642	1.23317	6.84802	6.17245	1.53845	2.92967	7.39333	2.37346	12.1761	2.34971	1.51184
0982E	Control	yes	yes	7.59193	6.41257	1.77387	1.61702	8.22804	7.90375	8.4951	11.181	6.08024	3.17294	11.4588	6.59962	6.6152	10.7748	6.29466	6.02191	10.7929	2.99776	10.2545	6.13453	3.86995	8.12999	9.02088	9.02548	11.6632	8.0973	6.98773	9.30315	2.16334	8.22365	5.88339	2.03606	9.45052	1.78897	8.84518	6.55627	1.37269	7.86824	6.20817	3.27349	4.1363	8.29727	3.64806	8.89639	2.34737	1.88251
0915E	Control	yes	yes	10.1284	7.41701	5.37603	3.36748	8.90838	8.81349	7.34188	11.0097	7.85672	2.63222	6.40577	6.83116	7.72674	12.0929	7.10823	6.93901	11.2471	3.87482	10.2791	6.12322	4.75412	10.9168	9.80208	7.46163	10.4775	9.47103	8.20974	9.89723	2.76622	9.68322	6.93946	1.83266	10.1133	3.51442	9.293	6.82438	1.24462	8.45697	8.03721	1.79826	2.97562	8.36272	3.99653	10.6056	3.09897	2.98346
0955E	Control	yes	yes	9.2036	6.6409	3.46824	2.51484	7.87571	7.84954	7.02198	9.89007	6.16116	1.45696	5.4301	5.85115	7.2515	10.8071	6.29892	6.63427	10.492	2.6706	9.98293	5.11098	3.44774	6.78342	8.28338	6.9094	6.93191	6.50895	6.39413	9.1665	3.57401	7.0256	4.0588	1.35904	9.05889	1.30235	8.67431	5.75845	1.16773	7.24618	6.76793	5.25419	2.61746	8.20431	3.62769	10.1729	2.19143	2.50923
0957E	Control	yes	yes	8.34714	6.20753	3.58313	2.34268	9.02502	9.21919	9.05918	9.8141	7.70178	4.00192	6.03417	6.97041	6.95766	10.8257	6.94534	6.72251	10.3864	3.19446	10.351	6.03485	3.88521	7.76791	10.0001	8.88809	8.24066	6.81158	10.0895	9.09776	2.70163	7.4751	7.84049	2.02702	8.22856	2.02587	8.59864	8.04454	1.27939	7.58375	7.26999	3.37254	4.17823	8.29512	5.37271	9.43557	2.63304	1.9795
0950E	Control	yes	yes	9.53952	6.57836	5.00093	3.40039	7.71864	9.4234	8.21977	10.4982	6.24042	3.7294	6.51729	6.78674	6.46116	11.3204	6.62993	6.1486	9.95024	3.16935	9.99301	5.12525	3.00153	9.57897	9.40332	7.78967	9.49947	8.21788	6.93747	8.96551	5.30599	8.87118	4.69408	1.60043	9.29445	1.55233	9.14808	7.26275	1.51008	6.77712	7.28241	2.67586	3.17614	8.24079	3.52321	11.7158	2.92068	2.0539
0979E	Control	yes	yes	9.90611	6.56347	3.27289	3.97396	8.26468	9.84818	8.19899	10.6353	8.07083	2.92945	5.56668	6.25477	6.44621	10.7047	6.78327	6.80921	9.15638	2.90503	9.87804	6.64604	3.6287	9.4688	9.29203	7.58468	11.6591	7.91601	6.84945	9.07417	6.14876	9.10035	5.48064	1.74835	9.06249	2.09563	8.97123	7.42208	1.56575	7.11265	6.47466	2.54918	3.21271	7.47326	4.20288	12.1634	2.18926	1.7088
0949E	Control	yes	yes	7.96823	6.33846	4.42839	2.22568	7.46644	8.057	8.71597	9.64747	5.97952	3.11725	5.82925	6.72182	7.108	10.4771	6.47256	6.98666	9.66393	3.03626	9.65206	6.21637	2.67635	7.93824	9.16848	8.07586	9.44232	7.36534	8.1991	8.68937	3.135	6.79142	5.83757	1.97803	7.85446	1.66147	8.8151	10.0322	1.87136	6.91085	6.98238	3.48686	3.47431	7.89297	4.60906	9.71811	2.57014	2.23434
0956E	Control	yes	yes	7.59611	5.9665	2.25365	2.05085	7.8	9.12501	8.1447	10.3278	6.35706	2.03879	5.4312	5.86656	6.54231	10.7132	6.81431	6.01204	10.5694	2.63225	10.1102	5.60953	3.3913	8.4743	9.14865	6.38623	7.02249	5.78208	8.04247	9.04756	2.35255	7.16062	3.28431	1.57657	8.26676	1.58265	8.86918	5.9629	1.20983	7.37607	7.20575	2.08097	3.43379	8.21291	4.05459	9.93573	3.06175	1.71439
0280E	Control	yes	yes	8.51362	6.51587	2.62699	2.51013	8.77628	9.37305	9.59264	10.2164	7.89039	2.89264	7.04492	7.95614	7.35659	11.4079	7.07032	7.79749	11.0089	3.11267	10.1943	6.2296	4.16743	10.7904	9.44642	10.2823	13.1974	10.7546	7.67331	9.2742	2.96835	8.93082	6.20647	1.86732	9.57559	2.2891	9.7593	8.04086	2.32357	7.86545	7.25634	3.33163	3.8392	8.78355	3.82128	10.0956	3.12846	2.71157
0941E	Control	yes	yes	8.13372	6.04155	3.40484	2.46007	8.24563	10.2308	9.66096	10.3405	7.37976	3.3961	5.84584	6.27399	6.91664	10.7757	7.04235	7.23349	10.8346	3.06357	10.2203	6.22455	3.75672	6.74125	9.0191	8.72709	7.79155	8.36382	7.2608	9.09767	3.71319	8.83609	7.42158	1.71321	9.35096	2.78087	8.75865	6.1493	1.3062	7.70613	7.44733	2.79126	4.66177	7.90633	3.86669	10.3332	3.35229	1.62575
0282E	Control	yes	yes	8.4091	6.1822	2.33317	2.39457	7.54773	9.8259	8.40456	9.96704	6.15148	2.08052	12.5396	7.25898	6.55082	10.6716	6.63916	6.47593	10.8451	2.78997	9.95213	5.33633	3.91065	8.73911	8.6933	7.03048	9.95625	9.49326	7.25051	9.26058	2.67455	8.52631	4.31138	2.09009	9.99009	2.31075	9.28184	6.35787	1.38692	7.15472	7.17315	6.15953	3.72212	8.26276	3.07656	9.14281	2.04452	2.84718
0948E	Control	yes	yes	8.66374	5.59728	3.41252	1.99676	8.38528	8.30917	8.22601	9.693	6.50249	2.60387	5.27553	6.52005	6.52417	10.817	6.754	5.96948	11.9372	2.25213	10.2316	5.77131	4.415	6.76327	7.9895	7.09244	5.60355	7.25417	5.69359	9.36549	3.22434	7.84817	4.87992	2.02384	8.95512	2.37652	8.65875	6.33313	1.67754	7.31927	7.01858	2.50392	3.47856	7.99434	3.1265	8.26407	2.34489	1.61554
0938E	Control	yes	yes	7.54952	6.39049	2.48115	2.02151	7.77106	8.09885	10.1112	10.0897	6.75862	2.50801	5.24399	5.91539	6.70996	10.892	6.67019	6.30364	10.7081	3.06796	10.0924	5.54524	3.93386	6.57821	9.10633	7.36583	7.20735	6.46816	6.32573	8.98118	2.23018	8.19272	4.46528	1.83634	8.1747	2.25131	8.46406	7.21221	1.16155	7.78289	6.34654	3.03438	3.84692	7.64433	3.64881	10.0376	2.31591	1.28921
0424D	RVVC	no	Not_available	8.32096	6.09486	3.82131	2.30486	8.52885	8.35789	7.07244	10.6126	7.27693	2.65603	8.73553	6.0116	6.74764	11.3321	7.04762	6.5057	10.769	3.36194	10.4196	6.61115	4.02197	7.67293	9.58331	6.92429	7.90478	7.06138	7.44353	9.26283	2.72118	8.38823	5.9978	1.62621	8.81484	3.33518	8.75307	6.28688	1.73173	7.72575	7.39457	2.80935	3.50693	8.11801	3.31501	9.67003	3.39741	1.33866
0338A	RVVC	no	Not_available	8.93772	6.36676	4.60277	2.35666	8.91198	9.91555	8.84841	10.0545	7.46404	2.61557	6.60959	6.6163	7.19903	11.3231	7.16698	6.98906	11.5186	3.56072	10.6526	5.82789	4.07446	8.51298	9.21954	8.87585	10.5383	7.96385	7.9564	9.08748	3.39302	10.4994	4.47455	2.17874	8.89253	2.44312	9.33692	7.58348	1.48813	7.83163	8.12557	4.81454	5.07601	8.25793	4.29648	9.7938	4.29403	2.86502
0204B	RVVC	no	Not_available	11.6536	8.8706	5.13978	6.09563	7.77311	9.15455	8.81253	10.9777	5.69656	2.25109	6.23443	7.27293	6.48758	11.0609	7.15799	7.37504	11.2493	2.75876	10.511	7.40048	3.26457	8.70345	8.24815	8.70761	10.0218	7.81712	6.82441	9.19684	6.24845	7.43773	6.95018	1.88951	8.57056	1.62535	10.3351	5.77705	1.74073	7.67755	7.69218	3.23116	3.6154	8.32025	2.92503	13.7925	2.75451	2.25119
0688F	RVVC	yes	Not_available	7.14461	6.45702	3.17617	2.43297	7.46002	9.8565	8.36453	9.8564	6.61308	1.99323	5.30367	6.52583	6.65719	10.6717	6.54058	6.54286	10.2421	2.85496	10.3789	5.59888	3.69904	6.16269	9.31934	6.70781	6.23422	6.19281	6.70345	8.52828	3.2516	7.03665	4.35416	1.63472	8.50143	2.31481	9.13478	6.68069	1.49959	7.52112	7.8965	3.87608	2.72812	8.0595	3.35453	8.73248	4.02833	1.3281
0311A	RVVC	yes	Not_available	7.11926	5.55746	2.28769	1.56878	6.56286	8.55678	8.31479	10.2934	5.73589	1.85752	5.89581	6.29316	6.00905	10.3611	5.67596	5.13381	10.3446	2.88397	10.3609	5.49194	3.18232	6.36724	10.136	7.05849	5.84573	6.17929	7.18168	8.60134	2.26787	7.51015	3.71825	1.42782	8.53577	0.57745	8.16965	8.6163	1.03682	6.87065	6.5538	4.21318	3.4625	8.04596	4.76775	8.84546	4.89108	1.39708
0684F	RVVC	yes	Not_available	9.84586	5.9626	2.89653	4.13114	7.61642	8.93314	8.17526	9.57813	7.19946	2.62854	5.35429	5.91893	6.48374	10.8363	6.70195	7.16074	11.0399	2.30122	9.76523	5.69417	3.90134	8.46239	8.53539	7.97223	9.77392	7.21837	7.22424	8.66697	5.34557	9.7586	5.68144	1.67308	8.55453	2.66377	8.61128	6.67015	1.31097	7.17275	7.72867	3.46274	3.52699	8.11977	2.56649	11.6115	2.36105	2.24867
0685F	RVVC	yes	Not_available	10.5542	8.86146	4.33158	5.34133	7.72894	10.2454	8.59158	10.2985	6.57466	2.97166	6.38512	7.43691	6.42344	11.2983	6.57371	6.49713	10.7512	3.40268	10.1699	5.69215	3.66812	10.2163	8.91674	8.33497	11.1814	9.0706	6.35101	9.31388	6.27175	6.3116	7.04409	1.79221	9.17179	1.61254	9.35292	5.26019	1.43474	7.8267	7.50747	2.28793	3.33135	8.68763	3.39907	13.0702	3.73233	2.75525
0649F	RVVC	yes	Not_available	9.18155	6.29379	5.30092	2.78072	7.94149	9.15333	9.38943	10.8231	8.11498	4.04347	7.52125	8.13241	7.09418	11.1843	6.83472	7.11388	9.70411	3.1564	10.1198	6.51903	3.76891	11.0069	9.18077	10.2192	13.1621	10.1872	7.88462	9.21878	2.85008	10.8046	4.27441	1.88622	9.22376	2.22708	9.77974	6.82059	2.73297	7.52447	7.19327	2.5895	4.08383	8.39537	3.78629	10.1963	2.87961	3.03999
0384A	RVVC	yes	Not_available	5.41958	5.83665	2.2795	2.04609	7.16196	8.02024	7.37128	10.9481	6.40347	3.45615	7.22881	7.10875	6.3542	11.0383	6.619	6.01558	10.6093	2.04079	10.3821	6.13401	4.47827	8.82154	9.46053	10.7685	12.3778	7.87778	7.76622	8.76354	1.96931	7.37198	4.06393	2.118	9.32004	1.46014	8.4378	5.83745	1.73664	7.86665	7.56568	4.8605	3.90457	8.09788	3.3387	9.90519	2.33389	2.26956
0793D	RVVC	yes	Not_available	9.22393	6.07643	5.41502	2.51706	8.3021	9.41484	9.1152	9.61591	6.2762	3.2897	11.0648	7.29708	6.47625	11.6191	6.78494	6.68881	10.3877	4.19721	10.0348	6.06796	3.60193	8.98537	9.33014	7.53743	9.97428	8.03745	7.17167	9.28232	4.04588	9.596	7.60037	1.64535	9.29198	2.35763	9.02932	7.00496	1.15597	7.39678	6.77303	2.5895	4.47604	8.37431	3.87448	9.20457	3.13577	2.47516
0382A	RVVC	yes	Not_available	9.43038	6.95306	2.77036	2.58843	7.36793	8.72368	7.28869	11.0888	5.95174	2.75595	6.99264	7.46611	5.83348	10.8773	5.73677	5.24431	9.7958	2.70594	10.4905	5.27251	3.48973	8.20822	9.12923	9.00115	11.57	7.58675	6.5837	8.90635	2.4003	5.93544	6.94329	1.62645	8.82222	1.82991	9.51629	6.46579	1.54105	7.67598	7.43687	2.54131	4.42944	8.6503	4.06384	9.6133	3.52892	2.36313
0809G	RVVC	yes	Not_available	10.0716	6.43416	6.42024	2.86588	7.87547	9.0071	7.94351	9.83638	7.02744	2.55338	7.5426	6.67597	6.7866	11.3428	6.96708	6.68661	10.1166	2.66737	9.82687	4.91508	3.72729	10.4225	9.12147	10.451	11.5466	8.87942	6.59685	9.16335	3.20878	10.0502	4.70251	1.8247	8.85418	2.18672	9.54342	8.5804	1.82573	7.4931	6.97998	3.06297	3.33141	8.42946	3.56163	10.3853	2.8415	2.58299
0310F	RVVC	yes	Not_available	6.61501	4.99968	2.42227	1.60734	6.92367	7.44454	6.95392	9.0173	5.9678	1.98774	4.22523	5.3334	5.87217	9.65093	5.84894	5.4982	7.23111	1.88903	8.67696	4.58198	1.91469	5.84959	7.41873	5.45116	6.42964	4.64609	5.86748	8.83921	2.46883	7.94168	4.40026	1.79075	7.82566	2.01941	7.83879	5.27838	2.04888	6.29281	5.28778	2.56218	3.17363	7.02508	1.69106	7.76979	2.38298	1.49002
0713D	RVVC	yes	Not_available	9.50144	6.24537	6.26674	3.05811	7.9015	11.2954	9.80671	10.6266	7.34834	3.17301	5.91124	7.3257	6.79492	11.0863	6.48198	6.78341	10.6358	2.85987	9.76282	6.16891	3.9125	11.4887	8.90334	9.25392	12.5141	10.8943	6.31772	9.32741	2.94512	9.21439	6.29702	2.16355	11.2261	2.54246	9.22543	6.67438	1.63362	7.45086	6.53039	3.11786	2.4647	8.58398	3.39524	9.37472	2.67481	3.36295
0799D	RVVC	yes	Not_available	9.71381	6.68005	3.85236	2.12034	7.85126	8.53858	8.53995	10.3776	7.0614	2.63387	5.29484	6.12288	6.46029	11.0355	6.63424	6.63996	9.49008	4.0811	9.64256	5.15387	3.69014	7.63811	9.6228	7.84384	8.48495	6.73695	7.12964	9.17422	2.4434	7.91386	4.60944	1.64614	9.27122	1.74068	8.89633	7.24693	0.94017	7.19522	6.81442	3.23058	3.76998	8.01999	3.94462	9.23705	2.99289	1.81373
0928E	Control	no	Not_available	8.36112	5.82269	4.45087	2.94445	7.97174	8.45807	6.65012	10.3395	6.93562	1.52978	5.91104	5.96182	6.64666	11.0705	6.56126	6.71332	9.52224	2.86755	10.0938	6.3737	3.59636	9.7597	9.50586	7.03108	9.73196	7.62449	8.32015	8.67703	3.21338	7.74614	4.95531	1.87096	8.96969	2.20749	8.75505	4.6223	2.95856	7.63663	7.39704	2.24864	4.06576	7.29149	3.40516	7.59445	3.11466	6.19547
0274E	Control	no	Not_available	7.37106	5.35778	1.53974	1.37553	7.20849	8.1805	12.263	9.81031	4.68377	2.12153	4.55491	5.27551	5.99439	9.71029	6.5635	5.72632	10.8607	1.75385	9.4133	5.23483	2.27367	5.07624	8.03433	6.78443	7.25506	5.61097	6.2172	8.54116	3.12888	8.28785	4.53262	1.40913	7.51711	1.3385	8.32371	6.39023	1.45366	6.7756	5.91687	2.17884	2.65656	7.59761	3.81737	7.86863	2.53884	1.43587
0285E	Control	yes	Not_available	8.71087	5.91944	4.4504	2.17182	8.29707	8.33705	8.19463	10.5341	6.9305	4.28554	4.39805	6.33255	6.77309	10.9659	6.36191	6.50625	11.3554	3.05955	10.0895	5.7074	3.86261	9.18087	8.51528	7.82192	10.4053	7.86552	6.11722	9.10995	3.89998	7.69024	7.79692	1.82831	9.04591	2.47843	8.37232	5.56685	1.78907	7.30887	6.98612	3.24832	4.32486	8.17353	3.25803	9.22389	2.40067	2.2686
0387B	RVVC	no	Not_available	10.7841	6.94746	2.81545	2.98004	8.49666	9.34652	8.29151	10.3283	7.18179	2.66425	5.37921	6.41901	7.06029	10.8452	6.94915	6.92534	10.835	3.54483	10.3183	5.81585	4.63453	6.73433	9.4814	7.71853	8.17059	6.92286	6.79229	9.19742	3.36369	8.28257	4.95756	2.04556	9.48933	1.9806	9.26065	7.70452	3.18342	7.68794	7.3161	3.74187	4.78155	7.84213	3.86237	9.94386	3.2028	2.52604
Contra = contraceptives, Infx = co-infections status
[truncated: 28 more columns]
