# Supplementary material for: Plasma Inflammatory Proteome Profile in a Cohort of Patients with Recurrent Vulvovaginal Candidiasis in Kenya
Source: J Fungi (Basel). 2024 Sep 6;10(9):638. doi: 10.3390/jof10090638 (PMC11433550; doi:10.3390/jof10090638)
Supplement: Supplementary file 1 [file jof-10-00638-s001.zip › Supplementary Table S1.xlsx]

## Sheet: Sheet1
Supplementary table S1. Results from the differential abundance analysis comparing women using contraceptives with women that do not use
	logFC	AveExpr	t	P.Value	adj.P.Val	B
MCP-4	-0.38288	13.0002	-3.13331	0.00193453	0.0723041	-1.41071
HGF	-0.197082	9.16282	-3.13023	0.00195417	0.0723041	-1.4192
TRANCE	-0.239709	5.00725	-2.82155	0.00516297	0.127353	-2.23067
TGF-alpha	-0.260142	2.99669	-2.54918	0.0113957	0.196646	-2.88131
CD40	-0.128894	11.0838	-2.40015	0.0171204	0.196646	-3.21093
OSM	-0.308168	4.9886	-2.33558	0.0203044	0.196646	-3.34787
CCL4	-0.181966	6.73961	-2.23961	0.0259959	0.196646	-3.54483
LAP-TGF-beta-1	-0.141994	7.60366	-2.22455	0.0270044	0.196646	-3.57501
TWEAK	-0.117572	8.52896	-2.2163	0.0275718	0.196646	-3.59148
MCP-1	-0.152507	11.0332	-2.20262	0.0285344	0.196646	-3.61863
MCP-3	-0.142397	1.81478	-2.18669	0.0296921	0.196646	-3.65005
CASP-8	-0.291667	2.84279	-2.15789	0.0318886	0.196646	-3.70629
DNER	-0.0783948	9.08657	-1.99157	0.0475065	0.270421	-4.0171
CCL11	-0.119648	8.14637	-1.8731	0.062221	0.321378	-4.22378
X4E-BP1	-0.271856	9.03081	-1.85166	0.0652533	0.321378	-4.25987
CXCL11	-0.285311	8.31776	-1.82307	0.0694872	0.321378	-4.30738
CX3CL1	-0.0985395	3.80249	-1.62533	0.105352	0.458593	-4.61621
ST1A1	-0.254562	3.14299	-1.56641	0.118516	0.464346	-4.70154
VEGFA	-0.0942181	11.1074	-1.5634	0.119224	0.464346	-4.70582
CXCL5	-0.392215	9.88503	-1.44412	0.149957	0.491316	-4.86879
CD6	-0.0948163	6.59854	-1.42613	0.155077	0.491316	-4.89227
IL-10RB	-0.0629177	7.50846	-1.42089	0.156594	0.491316	-4.89905
uPA	-0.0755595	10.2729	-1.40878	0.160142	0.491316	-4.91464
IL8	-0.177627	3.96806	-1.39913	0.163014	0.491316	-4.92697
MCP-2	-0.128575	9.79008	-1.38356	0.167727	0.491316	-4.94668
CCL20	-0.176588	8.55152	-1.3009	0.194489	0.491316	-5.04769
TNFB	0.0651013	5.1469	1.29733	0.195715	0.491316	-5.05192
IL7	-0.117128	2.2562	-1.29379	0.196931	0.491316	-5.05609
TNF	-0.0618185	4.21964	-1.28956	0.198393	0.491316	-5.06106
TNFSF14	-0.153236	5.1983	-1.28591	0.199664	0.491316	-5.06535
SLAMF1	-0.0649139	2.63739	-1.26844	0.205822	0.491316	-5.08568
CXCL6	-0.190478	7.95378	-1.20744	0.228402	0.52818	-5.15451
CCL28	0.0804025	2.70182	1.13446	0.257686	0.543286	-5.23245
SCF	-0.065335	9.70673	-1.12904	0.259964	0.543286	-5.23806
IFN-gamma	0.170863	6.77616	1.1256	0.261413	0.543286	-5.24159
GDNF	-0.0633565	2.14677	-1.11879	0.264301	0.543286	-5.24856
CCL23	-0.0672794	10.3523	-1.02335	0.30713	0.61426	-5.34189
CCL25	0.0774735	6.91117	0.987637	0.324285	0.631503	-5.3747
CXCL9	0.114575	7.19098	0.942144	0.347028	0.658464	-5.41481
SIRT2	-0.156084	5.03026	-0.905023	0.366324	0.675139	-5.44616
IL-10RA	-0.062261	1.6618	-0.890481	0.374064	0.675139	-5.45809
STAMBP	-0.100248	5.30156	-0.844831	0.399013	0.688518	-5.49432
Flt3L	-0.0637133	9.08528	-0.838525	0.402537	0.688518	-5.49917
NT-3	-0.0438487	2.64635	-0.826358	0.409389	0.688518	-5.50844
MMP-10	-0.0648404	9.42256	-0.714301	0.475707	0.760177	-5.58744
IL18	-0.113953	9.95178	-0.705086	0.481413	0.760177	-5.59342
CD244	-0.0360011	6.70151	-0.70283	0.482815	0.760177	-5.59488
CSF-1	-0.0228441	10.1097	-0.644967	0.51954	0.782827	-5.63059
IL-12B	-0.0456763	7.16169	-0.635726	0.525536	0.782827	-5.63601
FGF-21	-0.124807	5.56454	-0.630509	0.528937	0.782827	-5.63903
CCL19	-0.0578329	9.12413	-0.605059	0.545689	0.791784	-5.65344
CD5	-0.0259236	6.7203	-0.54706	0.584825	0.832251	-5.68405
OPG	0.0263084	10.1117	0.489033	0.625247	0.872986	-5.7116
TNFRSF9	-0.0255176	6.1194	-0.469656	0.63901	0.87568	-5.72011
CXCL10	-0.0473281	9.39372	-0.42543	0.670889	0.889441	-5.73826
FGF-5	0.0159673	1.85896	0.422407	0.673091	0.889441	-5.73943
AXIN1	0.0534087	3.79233	0.32743	0.743617	0.965397	-5.77208
CD8A	-0.0263439	10.472	-0.267308	0.789452	0.96745	-5.78848
CCL3	0.0533504	6.44093	0.262888	0.792854	0.96745	-5.78956
ADA	-0.0198844	6.49288	-0.224014	0.82293	0.96745	-5.79824
CST5	0.0166126	5.86153	0.218338	0.827344	0.96745	-5.79939
TRAIL	0.00845428	7.64065	0.198349	0.842933	0.96745	-5.80321
EN-RAGE	-0.0282479	3.47881	-0.17302	0.862776	0.96745	-5.80753
LIF-R	0.0130091	4.03225	0.157537	0.874949	0.96745	-5.80987
IL10	0.0121292	3.79174	0.129665	0.896936	0.96745	-5.81355
IL-17A	0.0102032	3.05216	0.101325	0.919373	0.96745	-5.81655
CXCL1	-0.0191955	8.51746	-0.0948423	0.924516	0.96745	-5.81713
FGF-19	0.0120128	8.47537	0.0936329	0.925476	0.96745	-5.81724
IL-17C	0.0063676	3.65862	0.0773916	0.938374	0.96745	-5.81851
IL6	0.00801801	3.11839	0.0747869	0.940444	0.96745	-5.81869
