# Supplementary material for: Plasma Inflammatory Proteome Profile in a Cohort of Patients with Recurrent Vulvovaginal Candidiasis in Kenya
Source: J Fungi (Basel). 2024 Sep 6;10(9):638. doi: 10.3390/jof10090638 (PMC11433550; doi:10.3390/jof10090638)
Supplement: Supplementary file 1 [file jof-10-00638-s001.zip › Supplementary Table S2.xlsx]

## Sheet: Sheet1
Supplementary table S2. Results from the differential abundance analysis comparing women with RVVC using contraceptives with women with RVVC that do not use
	logFC	AveExpr	t	P.Value	adj.P.Val	B
TRANCE	-0.252919	4.97201	-2.36899	0.0190441	0.566959	-3.49173
CCL28	0.198776	2.66703	2.32732	0.0212163	0.566959	-3.5426
TGF-alpha	-0.28578	3.01807	-2.20379	0.0289846	0.566959	-3.68858
TWEAK	-0.139602	8.54023	-2.16749	0.0316934	0.566959	-3.7301
NT-3	-0.158534	2.67131	-2.06379	0.0406712	0.566959	-3.84521
AXIN1	0.386192	3.74894	1.9199	0.0566708	0.566959	-3.99629
MCP-4	-0.299285	12.9896	-1.9079	0.0582166	0.566959	-4.00843
HGF	-0.147933	9.15946	-1.88479	0.0612928	0.566959	-4.03161
MCP-1	-0.150645	10.9755	-1.77672	0.0775372	0.637528	-4.13648
IL-12B	-0.151116	7.2014	-1.70345	0.0904479	0.669314	-4.20426
X4E-BP1	-0.317628	9.08428	-1.61087	0.109202	0.731048	-4.28603
OSM	-0.265689	5.02067	-1.56942	0.118548	0.731048	-4.32123
CASP-8	-0.272211	2.82115	-1.5278	0.128559	0.731796	-4.35569
IFN-gamma	0.281507	6.73212	1.44564	0.150256	0.737124	-4.42111
CDCP1	0.127758	3.01147	1.37912	0.169804	0.737124	-4.47153
MCP-3	-0.122153	1.7953	-1.37594	0.170786	0.737124	-4.47389
CCL4	-0.128481	6.69425	-1.26808	0.206634	0.737124	-4.55058
SCF	-0.100687	9.71606	-1.25863	0.210019	0.737124	-4.55701
IL-18R1	0.0828139	8.16269	1.22644	0.221855	0.737124	-4.57856
CXCL1	0.323217	8.35241	1.22124	0.223813	0.737124	-4.58199
CD8A	-0.152117	10.4946	-1.18174	0.239082	0.737124	-4.60759
IL-17C	0.134644	3.61569	1.16028	0.247682	0.737124	-4.62115
TNF	-0.0759627	4.20393	-1.14352	0.254552	0.737124	-4.63158
CCL20	0.187201	8.38605	1.13095	0.259789	0.737124	-4.6393
GDNF	-0.0807568	2.14093	-1.1244	0.262546	0.737124	-4.64329
CXCL11	-0.224497	8.32776	-1.12384	0.262783	0.737124	-4.64363
IL6	0.158204	3.11726	1.10938	0.268951	0.737124	-4.65235
MMP-1	0.194505	13.3516	0.994522	0.321488	0.810121	-4.71772
MCP-2	-0.111176	9.75286	-0.971855	0.332607	0.810121	-4.72979
PD-L1	0.0738393	5.55725	0.958567	0.33924	0.810121	-4.73674
IL-17A	-0.129416	3.12271	-0.958299	0.339375	0.810121	-4.73688
IL18	-0.183555	9.9146	-0.926856	0.355414	0.821894	-4.75295
CXCL9	0.133544	7.11787	0.902592	0.368115	0.822774	-4.76499
CX3CL1	-0.0673606	3.78617	-0.884013	0.378031	0.822774	-4.77399
IL8	-0.136308	3.93051	-0.839435	0.402492	0.831286	-4.79484
IL10	0.101935	3.73845	0.836012	0.404409	0.831286	-4.7964
DNER	-0.0385661	9.08993	-0.760568	0.448048	0.835125	-4.82913
FGF-5	0.0379653	1.8657	0.748399	0.455331	0.835125	-4.83412
LAP-TGF-beta-1	-0.0579773	7.59922	-0.744818	0.457487	0.835125	-4.83557
STAMBP	0.10791	5.28486	0.725686	0.469104	0.835125	-4.84322
CD5	0.0451489	6.69513	0.7196	0.472834	0.835125	-4.84561
TNFB	0.0452867	5.15023	0.717719	0.47399	0.835125	-4.84635
uPA	-0.0510438	10.2664	-0.687679	0.492662	0.846634	-4.85783
CCL11	-0.0518743	8.10561	-0.656588	0.5124	0.846634	-4.86921
FGF-21	0.143829	5.29665	0.646522	0.518878	0.846634	-4.87278
CCL25	0.0643957	6.88962	0.635092	0.526286	0.846634	-4.87677
CD244	-0.0362612	6.68566	-0.59662	0.551615	0.862008	-4.88967
SIRT2	0.1274	4.99485	0.585359	0.55914	0.862008	-4.8933
MMP-10	0.0664186	9.36273	0.568072	0.570792	0.862013	-4.89873
ADA	0.0639807	6.46988	0.544212	0.587062	0.868852	-4.90596
Flt3L	0.0460934	9.00422	0.493902	0.622061	0.869967	-4.9202
TRAIL	-0.0260822	7.61877	-0.490992	0.624113	0.869967	-4.92098
ST1A1	-0.100567	3.17188	-0.474748	0.635622	0.869967	-4.92526
EN-RAGE	-0.0968621	3.39666	-0.460286	0.645943	0.869967	-4.92894
IL-10RB	-0.025532	7.49504	-0.459373	0.646597	0.869967	-4.92917
IL7	0.0455141	2.19665	0.429201	0.668361	0.883191	-4.93649
CCL19	-0.0451063	9.12537	-0.36711	0.714028	0.915345	-4.94998
CCL23	-0.0292527	10.3427	-0.339785	0.734469	0.915345	-4.95525
CXCL6	-0.0672653	7.83749	-0.331765	0.740506	0.915345	-4.95672
CD6	-0.0275963	6.55078	-0.329556	0.742171	0.915345	-4.95712
CST5	-0.0276947	5.83545	-0.284964	0.776044	0.937456	-4.9646
OPG	0.0191985	10.1011	0.272705	0.785436	0.937456	-4.96647
SLAMF1	-0.0155169	2.62169	-0.226643	0.820994	0.952974	-4.97275
IL-10RA	-0.0195107	1.64782	-0.222523	0.824194	0.952974	-4.97326
CXCL5	-0.0689716	9.69398	-0.195288	0.845419	0.96108	-4.97637
LIF-R	-0.0162466	4.00412	-0.179719	0.857604	0.96108	-4.97796
CCL3	0.0366836	6.29705	0.163712	0.870167	0.96108	-4.97946
CD40	-0.00635951	11.0426	-0.101295	0.919445	0.978084	-4.98398
FGF-19	0.0148516	8.43352	0.0925401	0.926386	0.978084	-4.98445
VEGFA	-0.0047823	11.0991	-0.0635621	0.949399	0.978084	-4.98568
