# Supplementary material for: Plasma Inflammatory Proteome Profile in a Cohort of Patients with Recurrent Vulvovaginal Candidiasis in Kenya
Source: J Fungi (Basel). 2024 Sep 6;10(9):638. doi: 10.3390/jof10090638 (PMC11433550; doi:10.3390/jof10090638)
Supplement: Supplementary file 1 [file jof-10-00638-s001.zip › Supplementary Table S3.xlsx]

## Sheet: Sheet1
Supplementary table S3. Results from the differential abundance analysis comparing women with RVVC with women without RVVC
	logFC	AveExpr	t	P.Value	adj.P.Val	B
FGF-21	-0.740852	5.56454	-3.60374	0.000378431	0.0280039	-0.109954
CCL20	-0.434514	8.55152	-3.01846	0.00280338	0.103725	-1.89588
Flt3L	-0.216476	9.08528	-2.72295	0.00692581	0.170837	-2.68642
CDCP1	-0.170504	3.07102	-2.20977	0.0280277	0.418063	-3.87606
CXCL1	-0.46949	8.51746	-2.20665	0.0282475	0.418063	-3.88255
CCL3	-0.426895	6.44093	-1.99748	0.0468569	0.467838	-4.29874
IL-17A	0.200435	3.05216	1.88844	0.0601242	0.467838	-4.49979
CXCL9	-0.240114	7.19098	-1.8721	0.0623597	0.467838	-4.52898
MMP-1	-0.297777	13.4549	-1.84321	0.0664818	0.467838	-4.57998
MCP-1	-0.127258	11.0332	-1.74111	0.0828943	0.467838	-4.75404
CXCL6	-0.285525	7.95378	-1.71522	0.0875434	0.467838	-4.79663
IL-12B	0.125971	7.16169	1.66074	0.098018	0.467838	-4.88424
MMP-10	-0.155607	9.42256	-1.6234	0.105765	0.467838	-4.9427
CD6	-0.112945	6.59854	-1.60868	0.108948	0.467838	-4.96538
CCL28	-0.119957	2.70182	-1.60029	0.110797	0.467838	-4.97822
TNFRSF9	-0.0915212	6.1194	-1.59438	0.112114	0.467838	-4.98722
IL10	-0.157561	3.79174	-1.58904	0.113314	0.467838	-4.99532
CXCL5	-0.449405	9.88503	-1.56651	0.118494	0.467838	-5.02924
CD40	-0.084981	11.0838	-1.49567	0.136001	0.467838	-5.13279
IL7	-0.140886	2.2562	-1.47203	0.142269	0.467838	-5.16629
NT-3	0.0824824	2.64635	1.46843	0.143245	0.467838	-5.17136
TRAIL	-0.065277	7.64065	-1.44812	0.148835	0.467838	-5.19964
IL-17C	-0.126223	3.65862	-1.44557	0.14955	0.467838	-5.20318
X4E-BP1	0.223143	9.03081	1.43783	0.151731	0.467838	-5.21383
EN-RAGE	-0.228495	3.47881	-1.32299	0.187048	0.543719	-5.36545
CD5	-0.0655714	6.7203	-1.30782	0.192134	0.543719	-5.38454
CCL11	-0.0880039	8.14637	-1.28959	0.198384	0.543719	-5.40721
OSM	0.172335	4.9886	1.23153	0.219283	0.579534	-5.4773
TGF-alpha	0.128145	2.99669	1.18629	0.236633	0.603823	-5.52969
TWEAK	0.0623697	8.52896	1.11032	0.267929	0.660891	-5.61333
IFN-gamma	-0.170772	6.77616	-1.06207	0.28923	0.690419	-5.6636
CCL25	-0.0830082	6.91117	-0.993776	0.321292	0.700173	-5.73098
CST5	-0.0813604	5.86153	-0.993408	0.321472	0.700173	-5.73133
CCL4	-0.0842799	6.73961	-0.978683	0.328682	0.700173	-5.74527
LIF-R	-0.0861182	4.03225	-0.973667	0.331163	0.700173	-5.74997
FGF-19	-0.123252	8.47537	-0.906561	0.365512	0.751329	-5.81056
ST1A1	0.147922	3.14299	0.858798	0.391274	0.782549	-5.85107
AXIN1	-0.138919	3.79233	-0.803253	0.422592	0.806577	-5.89544
TNFSF14	-0.100984	5.1983	-0.798932	0.425088	0.806577	-5.89876
MCP-2	-0.071814	9.79008	-0.719759	0.472346	0.82523	-5.95658
SCF	0.0435982	9.70673	0.710488	0.478064	0.82523	-5.96295
DNER	0.0295977	9.08657	0.709021	0.478972	0.82523	-5.96395
CD8A	0.0708026	10.472	0.676716	0.499212	0.82523	-5.98549
CD244	-0.0359024	6.70151	-0.659731	0.510034	0.82523	-5.99641
ADA	-0.0612934	6.49288	-0.651014	0.515635	0.82523	-6.00191
OPG	-0.036509	10.1117	-0.63824	0.523902	0.82523	-6.00983
CXCL11	0.102928	8.31776	0.619308	0.536277	0.82523	-6.02129
HGF	0.0410839	9.16282	0.614793	0.53925	0.82523	-6.02397
IL-18R1	-0.0336869	8.1744	-0.603932	0.546436	0.82523	-6.03034
TNF	-0.0294616	4.21964	-0.579323	0.562892	0.833081	-6.04435
SLAMF1	-0.0282496	2.63739	-0.519979	0.603539	0.862045	-6.07575
MCP-4	0.0670052	13.0002	0.516787	0.605761	0.862045	-6.07735
IL-10RB	-0.0223851	7.50846	-0.476388	0.634214	0.873981	-6.09667
IL8	-0.0632459	3.96806	-0.469265	0.639289	0.873981	-6.09991
IL18	-0.0774938	9.95178	-0.451912	0.651724	0.873981	-6.10761
TRANCE	-0.0395531	5.00725	-0.438516	0.661391	0.873981	-6.11335
FGF-5	0.0154484	1.85896	0.385007	0.700559	0.905947	-6.13458
LAP-TGF-beta-1	0.0239037	7.60366	0.352679	0.724626	0.905947	-6.14606
CX3CL1	-0.0218616	3.80249	-0.339755	0.734326	0.905947	-6.15037
SIRT2	-0.0621269	5.03026	-0.339455	0.734552	0.905947	-6.15047
IL-10RA	-0.0236929	1.6618	-0.318891	0.750076	0.909928	-6.15699
MCP-3	-0.0200721	1.81478	-0.29014	0.771949	0.921359	-6.16543
CXCL10	0.0322595	9.39372	0.273091	0.785008	0.922073	-6.17006
PD-L1	0.0137785	5.55235	0.237779	0.812247	0.939161	-6.17875
CCL19	0.0188839	9.12413	0.186038	0.852566	0.960849	-6.18932
STAMBP	-0.0225546	5.30156	-0.179084	0.858017	0.960849	-6.19054
CCL23	-0.0115287	10.3523	-0.16388	0.869958	0.960849	-6.19305
TNFB	-0.00716651	5.1469	-0.134539	0.893084	0.971886	-6.19727
CASP-8	0.0126143	2.84279	0.0879224	0.930009	0.993573	-6.20227
IL6	-0.00440841	3.11839	-0.038686	0.969172	0.993573	-6.20528
GDNF	-0.00111264	2.14677	-0.0184804	0.98527	0.993573	-6.20583
CSF-1	0.000588701	10.1097	0.0156569	0.987521	0.993573	-6.20588
uPA	0.000543177	10.2729	0.00954112	0.992395	0.993573	-6.20595
VEGFA	0.000516395	11.1074	0.00806287	0.993573	0.993573	-6.20597
